# Supplementary material for: Proteomics analysis reveals novel insights into the mechanism of hepatotoxicity induced by Tripterygium wilfordii multiglycoside in mice
Source: Front Pharmacol. 2022 Nov 17;13:1032741. doi: 10.3389/fphar.2022.1032741 (PMC9712739; doi:10.3389/fphar.2022.1032741)
Supplement: Supplementary file 3 [file DataSheet2.xlsx]

## Sheet: Table S1
Table S1 A total of 2641 proteins were identified and quantified in both control and GTW groups.
Uniprot ID	Description	Gene name	control 1	control 2	control 3	GTW 1	GTW 2	GTW 3
Q8C196	Carbamoyl-phosphate synthase [ammonia], mitochondrial	Cps1	4.34996e+10	4.63683e+10	4.38073e+10	5.0961e+10	5.44073e+10	4.95351e+10
P19096	Fatty acid synthase	Fasn	4.22767e+09	3.45038e+09	2.3107e+09	2.43606e+09	1.97978e+09	2.29798e+09
Q8VDD5	Myosin-9	Myh9	1.11433e+09	1.22307e+09	1.31003e+09	1.36573e+09	1.29828e+09	1.50326e+09
Q80U89	MKIAA0034 protein (Fragment)	mKIAA0034	1.62609e+09	1.3445e+09	1.62554e+09	1.40696e+09	1.35121e+09	1.63323e+09
Q9QXS1	Plectin	Plec	1.66394e+08	2.86559e+08	3.04269e+08	2.82116e+08	2.77939e+08	3.86217e+08
Q8R0Y6	Cytosolic 10-formyltetrahydrofolate dehydrogenase	Aldh1l1	9.77391e+09	1.08611e+10	8.30886e+09	9.16004e+09	1.06359e+10	9.70319e+09
Q80X90	Filamin-B	Flnb	3.03165e+08	333999634	3.18445e+08	3.71912e+08	3.07783e+08	3.97557e+08
G3X982	Aldehyde oxidase 3	Aox3	1.96228e+09	1825408232	2.11129e+09	1.34731e+09	1.54802e+09	1.69526e+09
F8VPN4	4-alpha-glucanotransferase	Agl	7.78737e+08	6.52254e+08	7.08072e+08	9.37772e+08	8.14851e+08	7.7473e+08
Q3ULT2	Non-muscle alpha-actinin 4	Actn4	4.98134e+08	6.01847e+08	6.35508e+08	7.06805e+08	7.39358e+08	8.64486e+08
Q99LB7	Sarcosine dehydrogenase, mitochondrial	Sardh	4.23886e+09	4.35505e+09	3.6741e+09	4.21962e+09	4.60601e+09	4.49495e+09
E9QPD7	Pyruvate carboxylase	Pcx	3.63728e+09	3.93611e+09	3.71305e+09	3.97118e+09	3.62976e+09	4.02438e+09
Q5EBH4	Dimethylglycine dehydrogenase	Dmgdh	2.24248e+09	2.43947e+09	1.9397e+09	2.55908e+09	2.77353e+09	2.67013e+09
P63038	60 kDa heat shock protein, mitochondrial	Hspd1	4.11384e+09	3.94318e+09	4.24322e+09	4.15638e+09	4.33367e+09	4.57576e+09
Q62261	Spectrin beta chain, non-erythrocytic 1	Sptbn1	1.45087e+08	1.53312e+08	1.61415e+08	1.84623e+08	1.94209e+08	2.19476e+08
Q9ET01	Glycogen phosphorylase, liver form	Pygl	3.43789e+09	3.07987e+09	3.03413e+09	3.81266e+09	4.12542e+09	3.67568e+09
Q80TM2	MKIAA1027 protein (Fragment)	Tln1	1.83012e+08	3.1141e+08	2.83953e+08	2.48283e+08	2.26975e+08	2.5549e+08
Q3UQ71	AB hydrolase-1 domain-containing protein	Ephx2	3.82121e+09	3841302769	3.46051e+09	4.08413e+09	3.40012e+09	3.70317e+09
A0A0R4J135	Selenium-binding protein 2	Selenbp2	2.62481e+09	2409017948	2.89409e+09	1.31312e+09	2.17193e+09	2.33302e+09
Q546G4	Serum albumin	Alb	1.07687e+10	1.1523e+10	1.0186e+10	1.40586e+10	1.42391e+10	1.431e+10
Q9JHU4	Cytoplasmic dynein 1 heavy chain 1	Dync1h1	1.30844e+08	1.39838e+08	1.71805e+08	1.59306e+08	1.57232e+08	1.72695e+08
P56480	ATP synthase subunit beta, mitochondrial	Atp5f1b	8.99152e+09	8.80934e+09	8.77718e+09	1.02752e+10	9.54412e+09	9.92459e+09
Q3UQ44	Ras GTPase-activating-like protein IQGAP2	Iqgap2	6.09428e+08	6.60806e+08	7.28816e+08	8.19001e+08	8.52877e+08	9.1453e+08
Q3UGZ4	Spectrin beta chain	Sptbn2	1.10355e+08	1.29395e+08	9.30519e+07	1.56129e+08	1.15527e+08	1.36711e+08
P17563	Methanethiol oxidase	Selenbp1	7.14116e+08	7.19863e+08	6.21636e+08	7.72651e+08	7.68935e+08	6.30169e+08
P01027	Complement C3	C3	6.57916e+08	6.84513e+08	8.43079e+08	4.43784e+08	4.767e+08	5.76552e+08
P63017	Heat shock cognate 71 kDa protein	Hspa8	1.88966e+08	192095080	1.78406e+08	1.48434e+08	1.45677e+08	1.79482e+08
Q71LX8	Heat shock protein 84b	Hsp90ab1	1.61214e+09	1.52681e+09	1.63846e+09	1.00644e+09	1.0883e+09	1.16918e+09
P24270	Catalase	Cat	9.10146e+09	8.60209e+09	8.58283e+09	8.76534e+09	8.36615e+09	6.95463e+09
P08113	Endoplasmin	Hsp90b1	2.29488e+09	2.19387e+09	2.65987e+09	1.95943e+09	1.80795e+09	2.177e+09
Q8CGC7	Bifunctional glutamate/proline--tRNA ligase	Eprs1	4.02512e+08	3.62398e+08	3.64477e+08	3.33455e+08	3.96059e+08	3.60701e+08
A0A0R4J0I9	Prolow-density lipoprotein receptor-related protein 1	Lrp1	2.09508e+08	1.82585e+08	1.79452e+08	8.5638e+07	1.10835e+08	1.09421e+08
Q9DBM2	Peroxisomal bifunctional enzyme	Ehhadh	1.52838e+09	1.47939e+09	1.28282e+09	2.17422e+09	1.88504e+09	1.3954e+09
Q9R0H0	Peroxisomal acyl-coenzyme A oxidase 1	Acox1	8.95513e+08	7.45586e+08	7.11972e+08	9.94881e+08	7.58316e+08	6.41618e+08
P58252	Elongation factor 2	Eef2	2.86483e+09	2.08228e+09	2.28966e+09	1.8214e+09	1.88027e+09	2.07393e+09
P24549	Retinal dehydrogenase 1	Aldh1a1	4.03683e+09	4.62302e+09	3.72427e+09	3.72651e+09	4.76586e+09	4.67983e+09
A1A4T2	Alpha glucosidase 2 alpha neutral subunit	Ganab	1.10135e+07	11407203	1.34026e+07	1.10351e+07	1.07509e+07	1.1879e+07
P11276	Fibronectin	Fn1	2.64344e+08	1.83675e+08	1.83379e+08	9.99672e+07	1.15102e+08	1.49511e+08
P28665	Murinoglobulin-1	Mug1	2.9988e+08	3.36178e+08	3.80423e+08	1.90393e+08	1.931e+08	1.84102e+08
Q922D8	C-1-tetrahydrofolate synthase, cytoplasmic	Mthfd1	1.49491e+09	1628304528	1.53071e+09	1.36543e+09	1.49484e+09	1.33922e+09
E9PZ16	Basement membrane-specific heparan sulfate proteoglycan core protein	Hspg2	7.63363e+07	1.05763e+08	8.52604e+07	1.30054e+08	9.78015e+07	1.26102e+08
Q3V117	ATP-citrate synthase	Acly	1.10918e+09	1.00493e+09	8.70846e+08	9.43399e+08	6.28143e+08	7.96077e+08
P32020	Sterol carrier protein 2	Scp2	7.10936e+09	6.82291e+09	7.57355e+09	7.45726e+09	6.57722e+09	6.91704e+09
Q60597	2-oxoglutarate dehydrogenase, mitochondrial	Ogdh	5.03331e+08	3.65631e+08	4.34699e+08	5.14649e+08	3.67363e+08	4.13964e+08
Q3V1M8	Uncharacterized protein	Hdlbp	7.41344e+08	7.75218e+08	8.56739e+08	4.06549e+08	4.66312e+08	4.89545e+08
P38647	Stress-70 protein, mitochondrial	Hspa9	1.90303e+09	1.89319e+09	2.06996e+09	2.06213e+09	1.85834e+09	2.00741e+09
Q7TPR4	Alpha-actinin-1	Actn1	1.69328e+08	1.62361e+08	1.70656e+08	1.42402e+08	1.4637e+08	1.83996e+08
Q3TW51	Staphylococcal nuclease domain-containing protein	Snd1	1.12342e+09	1.08071e+09	1.19599e+09	9.09198e+08	9.00964e+08	1.01791e+09
Q921I1	Serotransferrin	Tf	1.65393e+09	1.71012e+09	1.91665e+09	1.97561e+09	1.75359e+09	2.0007e+09
P26443	Glutamate dehydrogenase 1, mitochondrial	Glud1	6.91026e+09	7157339206	7.10639e+09	7.8057e+09	7.85156e+09	8.73165e+09
P07901	Heat shock protein HSP 90-alpha	Hsp90aa1	6.51703e+08	5.82909e+08	7.4138e+08	7.50075e+08	7.39721e+08	8.02526e+08
P50544	Very long-chain specific acyl-CoA dehydrogenase, mitochondrial	Acadvl	1.13223e+09	1051759908	1.22885e+09	1.37838e+09	1.18991e+09	1.33495e+09
Q61838	Pregnancy zone protein	Pzp	5.70145e+08	6.90359e+08	7.11984e+08	6.64095e+08	5.75835e+08	6.54607e+08
Q8CC88	von Willebrand factor A domain-containing protein 8	Vwa8	2.72382e+08	2.9817e+08	3.09369e+08	3.31463e+08	3.37395e+08	3.35671e+08
Q8C338	Isocitrate dehydrogenase [NADP]	Idh1	3.39952e+09	3.26962e+09	3.31836e+09	3.24778e+09	3.29345e+09	3.19868e+09
Q8K010	5-oxoprolinase	Oplah	2.74311e+08	2.61412e+08	3.24938e+08	2.49757e+08	2.41474e+08	2.89446e+08
Q6PB66	Leucine-rich PPR motif-containing protein, mitochondrial	Lrpprc	4.54996e+08	4.26331e+08	3.88828e+08	4.31333e+08	3.83122e+08	4.48494e+08
P20029	Endoplasmic reticulum chaperone BiP	Hspa5	3.95121e+09	4.0809e+09	4.98446e+09	3.60404e+09	3.07099e+09	3.87251e+09
Q01853	Transitional endoplasmic reticulum ATPase	Vcp	1.81553e+09	1.79645e+09	1.84609e+09	1.56208e+09	1.48011e+09	1.57709e+09
P40142	Transketolase	Tkt	1.45997e+09	1.27538e+09	1.41226e+09	1.83904e+09	1.55409e+09	1.62469e+09
B2RRX1	Actin, beta	Actb	3.89058e+09	3.46684e+09	3.78779e+09	3.88416e+09	3.50213e+09	3.84475e+09
Q9JKR6	Hypoxia up-regulated protein 1	Hyou1	7.78821e+08	7.0756e+08	9.33194e+08	6.47198e+08	6.00762e+08	6.50825e+08
O08601	Microsomal triglyceride transfer protein large subunit	Mttp	1.42676e+09	1.19627e+09	1.36667e+09	1.19426e+09	1.02551e+09	1.24757e+09
Q8BTF0	Coatomer subunit alpha	Copa	3.81943e+08	3.45316e+08	4.09007e+08	3.59082e+08	3.73162e+08	4.10837e+08
D3Z041	Long-chain-fatty-acid--CoA ligase 1	Acsl1	3.58161e+09	3387143949	3.6345e+09	3.38366e+09	3.02278e+09	3.20973e+09
Q8BMS1	Trifunctional enzyme subunit alpha, mitochondrial	Hadha	2.57947e+09	2.32326e+09	2.55551e+09	2.69382e+09	2.27159e+09	2.38484e+09
Q571M2	Heat shock 70 kDa protein 4 (Fragment)	Hspa4	3.11972e+08	3.25106e+08	3.32133e+08	3.19698e+08	3.47555e+08	3.64067e+08
Q8K2B3	Succinate dehydrogenase [ubiquinone] flavoprotein subunit, mitochondrial	Sdha	1.89433e+09	1744314308	1.72959e+09	1.75807e+09	1.68602e+09	1.63958e+09
Q8VC30	Triokinase/FMN cyclase	Tkfc	2.48798e+09	2.53632e+09	2.29569e+09	2.31801e+09	2.01991e+09	2.07947e+09
Q3TF14	Adenosylhomocysteinase	Ahcy	6.63679e+09	6.04818e+09	5.44902e+09	5.70082e+09	6.46328e+09	5.75965e+09
Q8C168	Acyl-coenzyme A oxidase		1.63523e+08	80023638	6.61988e+07	3.9474e+07	2.23154e+07	4.24444e+06
P16460	Argininosuccinate synthase	Ass1	1.53821e+10	1.65374e+10	1.30163e+10	1.22944e+10	1.44591e+10	1.19468e+10
P09411	Phosphoglycerate kinase 1	Pgk1	2.65986e+09	2.42246e+09	2.38956e+09	2.53321e+09	2.50966e+09	2.57445e+09
Q8BWT1	3-ketoacyl-CoA thiolase, mitochondrial	Acaa2	1.0712e+10	10451417729	1.07012e+10	1.15992e+10	1.08721e+10	1.1121e+10
B5X0G2	Major urinary protein 17	Mup17	2.20816e+08	1.69264e+08	2.09514e+08	5.9548e+07	1.1353e+08	1.14938e+08
Q99PL5	Ribosome-binding protein 1	Rrbp1	7.03266e+08	5.77782e+08	7.17199e+08	4.92742e+08	4.61473e+08	5.75547e+08
Q4FZE8	Major urinary protein 1	Mup22	8.0759e+08	802964832	8.89615e+08	6.41622e+08	6.43829e+08	6.25443e+08
Q8VDC3	Citrate hydro-lyase	aco1	1.53166e+09	1.58743e+09	1.51015e+09	1.42707e+09	1.49069e+09	1.44472e+09
A0A0A0MQF6	Glyceraldehyde-3-phosphate dehydrogenase	Gapdh	6.14366e+09	5.40165e+09	5.80922e+09	6.76562e+09	6.84315e+09	6.73719e+09
F8WIT2	Annexin	Anxa6	8.98085e+06	7687972	6.89479e+06	0	5.40284e+06	5.67758e+06
P68372	Tubulin beta-4B chain	Tubb4b	5.24454e+08	476125556	4.98686e+08	5.03977e+08	4.72732e+08	4.9803e+08
A0A1S6GWH5	Ubiquitin-activating enzyme E1	Uba1	6.03918e+08	6.79834e+08	6.87849e+08	7.35089e+08	6.81495e+08	6.8452e+08
P09103	Protein disulfide-isomerase	P4hb	5.1958e+09	5.39464e+09	5.94329e+09	4.73895e+09	4.48887e+09	5.15267e+09
P05784	Keratin, type I cytoskeletal 18	Krt18	2.25803e+09	2.25363e+09	2.42508e+09	1.98924e+09	1.98101e+09	2.22964e+09
P11679	Keratin, type II cytoskeletal 8	Krt8	2.35628e+09	2.22297e+09	2.68925e+09	2.06866e+09	2.08691e+09	2.27645e+09
Q9D379	Epoxide hydrolase 1	Ephx1	1.54955e+09	1.17622e+09	1.33938e+09	1.63488e+09	1.53011e+09	1.2724e+09
O35490	Betaine--homocysteine S-methyltransferase 1	Bhmt	1.2736e+10	1.28696e+10	9.6842e+09	6.94409e+09	1.41885e+10	1.03271e+10
Q8CGK3	Lon protease homolog, mitochondrial	Lonp1	4.06644e+08	342820116	3.98579e+08	4.80871e+08	3.96089e+08	4.41252e+08
Q9QXE0	2-hydroxyacyl-CoA lyase 1	Hacl1	8.31964e+08	9.28032e+08	8.05752e+08	8.01904e+08	8.60843e+08	7.68056e+08
Q9EQ20	Methylmalonate-semialdehyde dehydrogenase [acylating], mitochondrial	Aldh6a1	2.8871e+08	3.2033e+08	3.02052e+08	3.26169e+08	3.01253e+08	3.48201e+08
Q5SWU9	Acetyl-CoA carboxylase 1	Acaca	1.47151e+08	1.58326e+08	1.95786e+08	1.32923e+08	1.19591e+08	2.04172e+08
O35945	Aldehyde dehydrogenase, cytosolic 1	Aldh1a7	5.66092e+08	4.70864e+08	3.97641e+08	4.67663e+08	5.16222e+08	4.25149e+08
Q7TMM9	Tubulin beta-2A chain	Tubb2a	2.22403e+08	1.7391e+08	1.53051e+08	1.54417e+08	2.08105e+08	1.42175e+08
Q91W43	Glycine dehydrogenase (decarboxylating), mitochondrial	Gldc	2.56557e+08	2.8416e+08	2.2762e+08	2.48689e+08	3.25479e+08	2.71122e+08
Q9QXD6	Fructose-1,6-bisphosphatase 1	Fbp1	5.10735e+09	4.50844e+09	4.60924e+09	4.52879e+09	4.0228e+09	4.03571e+09
Q3UEM0	Uncharacterized protein	Akr1c6	2.82424e+09	2.54592e+09	2.5741e+09	2.06083e+09	2.3093e+09	2.09995e+09
Q9CPY7	Cytosol aminopeptidase	Lap3	1.84906e+09	1.72431e+09	1.71982e+09	1.71156e+09	1.46382e+09	1.39056e+09
P51660	Peroxisomal multifunctional enzyme type 2	Hsd17b4	1.26295e+09	1.15574e+09	1.20081e+09	1.17485e+09	1.08257e+09	1.04989e+09
Q8BJ64	Choline dehydrogenase, mitochondrial	Chdh	4.26214e+08	4.13125e+08	3.41873e+08	3.69935e+08	3.63607e+08	4.05511e+08
Q99KI0	Aconitate hydratase, mitochondrial	Aco2	1.20083e+09	1238002703	1.22642e+09	1.35934e+09	1.41701e+09	1.41987e+09
Q3UGC8	Propanoyl-CoA:carbon dioxide ligase subunit alpha	Pcca	5.26604e+08	5.11021e+08	4.88838e+08	6.43166e+08	5.49178e+08	5.48249e+08
Q91Y97	Fructose-bisphosphate aldolase B	Aldob	1.00868e+10	9.97187e+09	9.22335e+09	9.20619e+09	8.93887e+09	9.69175e+09
Q8VDN2	Sodium/potassium-transporting ATPase subunit alpha-1	Atp1a1	5.39119e+08	5.50872e+08	5.98688e+08	6.49461e+08	6.15696e+08	6.50649e+08
P06801	NADP-dependent malic enzyme	Me1	1.12951e+09	8.69058e+08	8.40969e+08	8.94197e+08	6.53922e+08	6.26016e+08
Q8VCB3	Glycogen [starch] synthase, liver	Gys2	5.1807e+08	3.8651e+08	4.57923e+08	6.06652e+08	4.47166e+08	5.02063e+08
Q99JY0	Trifunctional enzyme subunit beta, mitochondrial	Hadhb	1.61769e+09	1.77368e+09	1.94595e+09	2.04979e+09	1.7495e+09	1.72811e+09
P54869	Hydroxymethylglutaryl-CoA synthase, mitochondrial	Hmgcs2	6.41826e+09	5414863913	5.45325e+09	6.46461e+09	5.40633e+09	6.04757e+09
Q8CHT0	Delta-1-pyrroline-5-carboxylate dehydrogenase, mitochondrial	Aldh4a1	1.47062e+09	1.5252e+09	1.446e+09	1.44529e+09	1.52458e+09	1.58648e+09
P27773	Protein disulfide-isomerase A3	Pdia3	2.54381e+09	2.73593e+09	3.2801e+09	2.13337e+09	1.93124e+09	2.26053e+09
P99024	Tubulin beta-5 chain	Tubb5	7.15916e+07	5.86104e+07	6.20144e+07	6.65777e+07	4.94712e+07	4.99094e+07
Q9EQF5	Dihydropyrimidinase	Dpys	7.46624e+08	726593633	7.10986e+08	7.10542e+08	6.8297e+08	6.49129e+08
P47738	Aldehyde dehydrogenase, mitochondrial	Aldh2	8.40139e+09	8775570726	8.53895e+09	1.06205e+10	9.24637e+09	9.78167e+09
P10126	Elongation factor 1-alpha 1	Eef1a1	9.27636e+08	734743237	8.07425e+08	7.97567e+08	7.25279e+08	7.3328e+08
E9Q509	Pyruvate kinase	Pklr	1.18851e+09	9.49742e+08	9.25478e+08	9.43635e+08	7.73995e+08	7.79507e+08
A0A7N9VRC4	Uncharacterized protein		1.21357e+08	1.17588e+08	9.83265e+07	7.696e+07	4.60724e+07	4.75111e+07
Q91YQ5	Dolichyl-diphosphooligosaccharide--protein glycosyltransferase subunit 1	Rpn1	8.67491e+08	8.41848e+08	9.86473e+08	8.30864e+08	7.25914e+08	8.01275e+08
Q6P5E4	UDP-glucose:glycoprotein glucosyltransferase 1	Uggt1	1.5979e+08	1.20653e+08	1.54071e+08	1.65208e+08	1.69227e+08	1.67811e+08
Q9QXX4	Calcium-binding mitochondrial carrier protein Aralar2	Slc25a13	7.68433e+08	7.24289e+08	7.80692e+08	7.67717e+08	7.84992e+08	7.06051e+08
Q3UPA3	Rab GDP dissociation inhibitor (Fragment)	Gdi2	5.95636e+08	5.56215e+08	5.45632e+08	5.31121e+08	5.09526e+08	5.07752e+08
Q8BFR5	Elongation factor Tu, mitochondrial	Tufm	9.94529e+08	1.01197e+09	1.06625e+09	9.55389e+08	9.89448e+08	1.00174e+09
Q3TW28	Tripeptidyl-peptidase 2	Tpp2	3.85998e+06	2980177	2.17384e+06	2.2428e+06	2.04123e+06	2.75523e+06
Q5FW97	2-phospho-D-glycerate hydro-lyase	EG433182	3.21228e+09	2.72936e+09	2.97314e+09	2.55292e+09	2.79041e+09	2.18267e+09
O35488	Very long-chain acyl-CoA synthetase	Slc27a2	1.2884e+09	1182097765	1.19384e+09	1.12764e+09	1.08092e+09	1.10587e+09
Q3UUH0	Uncharacterized protein	Asl	2.52654e+09	2650716397	2.35668e+09	2.04627e+09	2.52376e+09	2.12849e+09
Q01279	Epidermal growth factor receptor	Egfr	3.12348e+08	3.59186e+08	3.9095e+08	1.53431e+08	1.24994e+08	1.56341e+08
Q3TJ71	UDP-glucose 6-dehydrogenase	Ugdh	1.03714e+09	6.886e+08	8.24389e+08	8.23442e+08	1.00664e+09	8.04568e+08
Q8CHR6	Dihydropyrimidine dehydrogenase [NADP(+)]	Dpyd	3.1675e+08	3.29182e+08	2.0433e+08	1.90789e+08	3.66916e+08	3.00025e+08
P61922	4-aminobutyrate aminotransferase, mitochondrial	Abat	7.1398e+08	6.83758e+08	5.83338e+08	7.92031e+08	9.61274e+08	8.85502e+08
Q3TIZ0	Tubulin alpha chain	Tuba1c	5.42544e+07	40266293	4.95052e+07	7.10907e+07	7.75901e+07	7.03987e+07
Q8R084	UDP-glucuronosyltransferase	Ugt2b1	1.01836e+09	9.93778e+08	1.11442e+09	9.76819e+08	1.0193e+09	1.23856e+09
P33267	Cytochrome P450 2F2	Cyp2f2	1.78572e+09	1736838595	1.80479e+09	1.89519e+09	1.40902e+09	1.62425e+09
Q03265	ATP synthase subunit alpha, mitochondrial	Atp5f1a	6.92315e+09	6.77495e+09	6.76698e+09	8.09605e+09	7.21158e+09	7.55068e+09
Q8K0L1	Aldh6a1 protein	Aldh6a1	559631	4770192	649178	533052	0	3.04031e+06
A0A0R4J0Z1	Protein disulfide-isomerase A4	Pdia4	7.25367e+08	8.56124e+08	1.05477e+09	8.42983e+08	7.05326e+08	8.90016e+08
Q64458	Cytochrome P450 2C29	Cyp2c29	1.41113e+09	1444137808	1.18876e+09	1.2477e+09	1.14698e+09	1.336e+09
Q66JR7	Pgm2 protein (Fragment)	Pgm1	1.50159e+09	1488981398	1.39203e+09	1.26645e+09	1.24705e+09	1.37443e+09
Q99MR8	Methylcrotonoyl-CoA carboxylase subunit alpha, mitochondrial	Mccc1	2.84419e+08	3.23372e+08	2.78426e+08	3.38466e+08	3.11047e+08	3.33518e+08
Q9DCN2	NADH-cytochrome b5 reductase 3	Cyb5r3	1.16448e+09	1.06826e+09	9.82465e+08	9.66003e+08	1.04713e+09	1.0596e+09
Q9D0R2	Threonine--tRNA ligase 1, cytoplasmic	Tars1	3.53302e+08	3.37799e+08	3.61718e+08	2.66263e+08	2.87552e+08	2.78359e+08
Q8BH00	2-aminomuconic semialdehyde dehydrogenase	Aldh8a1	1.47042e+09	1.31267e+09	1.3622e+09	1.23788e+09	1.20286e+09	1.20324e+09
Q8CAQ8	MICOS complex subunit Mic60	Immt	1.32826e+07	14121699	1.19132e+07	1.06367e+07	1.17599e+07	1.51734e+07
Q61176	Arginase-1	Arg1	9.948e+09	9.15391e+09	8.37149e+09	7.2173e+09	7.92612e+09	7.15658e+09
Q3U7N2	MICOS complex subunit MIC60	Immt	1.64548e+07	1.03292e+07	5.9662e+06	5.82529e+06	4.19209e+06	5.13702e+06
P56593	Cytochrome P450 2A12	Cyp2a12	4.96916e+08	6.07385e+08	6.10677e+08	5.55345e+08	6.64923e+08	5.00823e+08
P35505	Fumarylacetoacetase	Fah	2.9941e+09	3148496932	2.72671e+09	2.63595e+09	2.72232e+09	2.6052e+09
Q3UKM0	Uncharacterized protein	Acaa1b	3.41873e+08	300309273	2.64359e+08	5.13543e+08	3.29891e+08	3.07298e+08
Q3TK29	HATPase_c domain-containing protein	Trap1	5.27491e+08	4.95483e+08	5.47632e+08	5.40707e+08	5.0719e+08	8.0214e+08
Q91XD4	Formimidoyltransferase-cyclodeaminase	Ftcd	1.61619e+09	1.65208e+09	1.41932e+09	1.47849e+09	1.56073e+09	1.40789e+09
Q91WU0	Carboxylesterase 1F	Ces1f	1.26911e+09	1.06205e+09	1.40227e+09	1.05683e+09	8.48461e+08	1.08026e+09
Q542X7	CCT-beta	Cct2	2.82845e+08	2.9623e+08	2.66287e+08	1.92788e+08	2.47315e+08	2.83269e+08
Q3UEQ9	Lysine ketoglutarate reductase	Aass	7.44583e+08	8.50569e+08	6.47231e+08	8.27726e+08	8.33576e+08	8.45274e+08
P68369	Tubulin alpha-1A chain	Tuba1a	8.23199e+06	0	7.348e+06	5.54327e+06	6.29739e+06	0
P97807	Fumarate hydratase, mitochondrial	Fh	1.0863e+09	1.05005e+09	1.09539e+09	1.10554e+09	9.90813e+08	1.08133e+09
P16331	Phenylalanine-4-hydroxylase	Pah	1.75225e+09	1.99556e+09	1.88535e+09	1.61091e+09	1.80671e+09	1.79797e+09
Q3TII3	Elongation factor 1-alpha	Eef1a1	0	0	0	1.08217e+07	8.85386e+06	1.00453e+07
P37040	NADPH--cytochrome P450 reductase	Por	7.32199e+08	6.95149e+08	6.70663e+08	6.03079e+08	7.03801e+08	6.05123e+08
Q91VA0	Acyl-coenzyme A synthetase ACSM1, mitochondrial	Acsm1	1.60199e+09	1.66688e+09	1.93076e+09	1.84532e+09	1.76022e+09	1.6892e+09
Q3UEL5	Imidazolonepropionate hydrolase	Uroc1	1.51973e+09	1.5984e+09	1.41928e+09	1.65257e+09	1.62297e+09	1.43582e+09
A0A0R4IZY2	Cytochrome P450 2D26	Cyp2d26	7.52029e+08	9.61593e+08	8.79814e+08	9.1534e+08	7.73015e+08	8.28558e+08
Q9DBF1	Alpha-aminoadipic semialdehyde dehydrogenase	Aldh7a1	2.18166e+09	2.27951e+09	2.1455e+09	2.38368e+09	2.64305e+09	2.39214e+09
Q99J08	SEC14-like protein 2	Sec14l2	7.45231e+08	6.93923e+08	6.56795e+08	6.29128e+08	7.48397e+08	6.33267e+08
Q571F8	Glutaminase liver isoform, mitochondrial	Gls2	3.7471e+08	4.29625e+08	3.7319e+08	3.88813e+08	4.22815e+08	4.12431e+08
B2MWM9	Calreticulin	Calr	2.5213e+09	2.55856e+09	3.18306e+09	2.373e+09	2.31359e+09	2.57102e+09
P48678	Prelamin-A/C	Lmna	2.93301e+08	2.93538e+08	3.02168e+08	3.45871e+08	3.30575e+08	3.54283e+08
Q9QY30	Bile salt export pump	Abcb11	2.45675e+08	2.51251e+08	2.24415e+08	2.96915e+08	2.55694e+08	2.69829e+08
Q80X81	Acetyl-Coenzyme A acetyltransferase 3	Acat3	2.29769e+08	261276006	2.35145e+08	2.91467e+08	1.82794e+08	2.73256e+08
Q00519	Xanthine dehydrogenase/oxidase	Xdh	2.43922e+08	2.87218e+08	2.51113e+08	1.91004e+08	2.42161e+08	1.77394e+08
A0A0A0MQA5	Tubulin alpha chain (Fragment)	Tuba4a	4.73412e+08	447745409	4.61458e+08	6.22037e+08	5.36974e+08	5.21409e+08
P35492	Histidine ammonia-lyase	Hal	7.47283e+08	993817582	6.81956e+08	7.42834e+08	8.24144e+08	7.8043e+08
P11725	Ornithine transcarbamylase, mitochondrial	Otc	4.63509e+09	4654079842	4.34575e+09	5.05801e+09	5.11175e+09	5.60507e+09
P49429	4-hydroxyphenylpyruvate dioxygenase	Hpd	2.94896e+09	2.87165e+09	2.4398e+09	2.27247e+09	2.85506e+09	2.71465e+09
A0A0R4J140	Clustered mitochondria protein homolog	Cluh	1.59677e+08	1.41754e+08	1.47339e+08	1.03984e+08	1.23451e+08	1.25539e+08
Q9CZS1	Aldehyde dehydrogenase X, mitochondrial	Aldh1b1	4.43544e+08	4.72434e+08	4.08751e+08	4.38628e+08	5.14931e+08	5.56633e+08
P97494	Glutamate--cysteine ligase catalytic subunit	Gclc	4.13327e+08	344264347	5.64258e+08	5.35427e+08	5.02893e+08	3.10478e+08
Q91VD9	NADH-ubiquinone oxidoreductase 75 kDa subunit, mitochondrial	Ndufs1	1.34519e+09	1.11274e+09	1.26108e+09	1.2155e+09	1.03766e+09	1.05096e+09
Q8CAY6	Acetyl-CoA acetyltransferase, cytosolic	Acat2	1.98092e+08	158681832	1.85042e+08	1.64697e+08	1.89859e+08	1.98064e+08
Q5DTI2	P-type Ca(2+) transporter (Fragment)	Atp2a2	1.71166e+08	1.09207e+08	1.81719e+08	1.62965e+08	1.26659e+08	1.51017e+08
Q8BSX3	Phosphoenolpyruvate carboxykinase (GTP)	Pck1	5.94904e+08	4.86212e+08	6.25009e+08	1.34095e+08	1.53152e+08	1.19221e+08
Q3TXS7	26S proteasome non-ATPase regulatory subunit 1	Psmd1	2.39808e+08	1.73381e+08	1.86299e+08	1.40895e+08	1.62361e+08	1.86285e+08
Q4FK49	Inorganic diphosphatase	Ppa1	1.03931e+09	964507903	9.80196e+08	9.51362e+08	1.01006e+09	9.64754e+08
Q64442	Sorbitol dehydrogenase	Sord	5.26352e+09	5.59213e+09	5.39755e+09	4.79774e+09	4.95833e+09	4.45275e+09
B8JI96	Major urinary protein 14 (Fragment)	Mup14	3.52433e+08	287504648	3.4999e+08	1.89539e+08	1.98504e+08	3.03259e+08
Q64374	Regucalcin	Rgn	4.10934e+09	3.83191e+09	3.4371e+09	4.1447e+09	4.23684e+09	4.16939e+09
E9PWQ3	Collagen, type VI, alpha 3	Col6a3	2.57411e+08	2.81958e+08	3.22548e+08	3.05625e+08	2.66363e+08	2.69782e+08
L7MUC7	Major urinary protein 7 (Fragment)	Mup7	2.02202e+08	1.97816e+08	2.7237e+08	8.06665e+07	1.44812e+08	1.4891e+08
Q3UDA8	Carn_acyltransf domain-containing protein	Cpt2	8.17312e+06	9.39564e+06	1.11183e+07	7.71982e+06	1.05206e+07	5.86011e+06
Q6NZJ6	Eukaryotic translation initiation factor 4 gamma 1	Eif4g1	8.68653e+07	7.54023e+07	8.89363e+07	6.47515e+07	8.96585e+07	8.2703e+07
Q3TI61	26S proteasome non-ATPase regulatory subunit 2	Psmd2	2.78935e+08	293997399	2.23728e+08	2.50416e+08	2.55846e+08	2.72742e+08
A0A0A0MQ68	Glutaryl-CoA dehydrogenase, mitochondrial	Gcdh	9.19313e+08	9.61943e+08	9.12275e+08	1.19286e+09	1.26781e+09	1.2342e+09
Q3UWB9	UDPGT domain-containing protein	Ugt2b5	1.66901e+09	1.45574e+09	1.7133e+09	1.6166e+09	1.45935e+09	1.35875e+09
Q02248	Catenin beta-1	Ctnnb1	4.43734e+07	7.51282e+07	6.94268e+07	6.44723e+07	1.11294e+08	1.15634e+08
Q61941	NAD(P) transhydrogenase, mitochondrial	Nnt	2.12037e+08	186913694	4.98869e+08	2.31434e+08	2.00162e+08	5.49729e+06
O09173	Homogentisate 1,2-dioxygenase	Hgd	2.3746e+09	2.17656e+09	2.13251e+09	1.80527e+09	2.03812e+09	2.10907e+09
P05202	Aspartate aminotransferase, mitochondrial	Got2	4.7842e+09	4638533378	4.48771e+09	5.08583e+09	5.35788e+09	5.54932e+09
Q91X77	Cytochrome P450 2C50	Cyp2c50	8.03901e+07	9.61357e+07	8.32485e+07	9.7076e+07	9.82572e+07	1.17312e+08
O35643	AP-1 complex subunit beta-1	Ap1b1	1.11207e+08	132173636	1.16973e+08	1.22329e+08	1.13726e+08	1.21899e+08
Q8C6A3	Prolyl endopeptidase	Prep	3.07265e+08	267441855	2.20231e+08	2.07903e+08	2.64802e+08	2.59728e+08
P15105	Glutamine synthetase	Glul	9.31754e+08	9.7857e+08	1.27476e+09	9.43951e+08	7.5533e+08	8.15537e+08
P50431	Serine hydroxymethyltransferase, cytosolic	Shmt1	7.57452e+08	6.10075e+08	5.80705e+08	4.76765e+08	5.6447e+08	5.24417e+08
Q3UPL0	Protein transport protein Sec31A	Sec31a	1.89223e+08	2.15118e+08	2.03175e+08	2.13262e+08	2.04342e+08	2.35292e+08
P97872	Flavin-containing monooxygenase 5	Fmo5	1.74205e+09	1800067988	1.48707e+09	1.17157e+09	1.49072e+09	1.24071e+09
Q5FW57	Glycine N-acyltransferase-like protein	Gm4952	5.62496e+08	6.03844e+08	5.5569e+08	8.47788e+08	7.28803e+08	7.25212e+08
Q7TPT7	Valyl-tRNA synthetase	Vars	1.93856e+08	2.14084e+08	2.21798e+08	2.21824e+08	1.81154e+08	2.16109e+08
Q7TQD7	Myo1b protein	Myo1b	1.60906e+08	1.36066e+08	1.66295e+08	1.49614e+08	1.74183e+08	2.73205e+08
Q9QXD1	Peroxisomal acyl-coenzyme A oxidase 2	Acox2	4.6416e+08	4.24619e+08	3.95633e+08	3.57994e+08	3.88394e+08	3.46552e+08
Q3TCI7	L-lactate dehydrogenase	Ldha	3.13587e+08	4.45174e+08	4.02698e+08	4.5007e+08	3.41481e+08	4.16949e+08
Q91ZJ5	UTP--glucose-1-phosphate uridylyltransferase	Ugp2	1.26519e+09	1.0649e+09	1.09327e+09	1.14126e+09	1.05157e+09	9.05468e+08
Q9WU79	Proline dehydrogenase 1, mitochondrial	Prodh	3.34266e+08	3.20169e+08	2.46656e+08	2.38557e+08	3.33467e+08	2.89695e+08
Q8QZR5	Alanine aminotransferase 1	Gpt	6.26747e+08	6.49326e+08	5.03266e+08	5.27121e+08	6.10252e+08	6.27373e+08
Q3TJX0	Uncharacterized protein	Lcp1	2.20434e+08	1.80141e+08	2.4591e+08	2.64001e+08	2.55844e+08	2.5621e+08
Q3U4U6	T-complex protein 1 subunit gamma	Cct3	3.98916e+08	4.38609e+08	4.17127e+08	4.33225e+08	3.92596e+08	3.64537e+08
P60843	Eukaryotic initiation factor 4A-I	Eif4a1	3.48081e+08	306472145	3.88221e+08	2.66749e+08	2.693e+08	3.13516e+08
Q8VCT4	Carboxylesterase 1D	Ces1d	1.86999e+09	1.57574e+09	1.74017e+09	1.71171e+09	1.50419e+09	1.48044e+09
P16015	Carbonic anhydrase 3	Ca3	1.3832e+10	1.18407e+10	1.30544e+10	1.08249e+10	1.15951e+10	1.12897e+10
E9QKK8	Phospholipid-transporting ATPase	Atp11c	2.26975e+08	2.212e+08	2.05281e+08	1.50375e+08	1.77956e+08	1.83318e+08
Q64727	Vinculin	Vcl	2.19021e+08	2.07437e+08	2.22464e+08	2.38443e+08	1.76773e+08	2.61221e+08
Q8VCW8	Medium-chain acyl-CoA ligase ACSF2, mitochondrial	Acsf2	1.19428e+09	1.26043e+09	1.24943e+09	1.21119e+09	1.16208e+09	1.22083e+09
Q9CZN7	Serine hydroxymethyltransferase, mitochondrial	Shmt2	9.51138e+08	8.37823e+08	7.86389e+08	7.45066e+08	7.735e+08	8.78111e+08
Q3UEG6	Alanine--glyoxylate aminotransferase 2, mitochondrial	Agxt2	4.1935e+08	408410803	3.60146e+08	4.81194e+08	5.36318e+08	4.80035e+08
Q91XE0	Glycine N-acyltransferase	Glyat	1.1803e+09	1.14145e+09	1.25915e+09	1.33168e+09	1.26902e+09	1.37118e+09
A0A0R4J0I6	Acyl-CoA dehydrogenase family member 11	Acad11	3.30985e+08	3.60025e+08	3.75409e+08	4.94576e+08	4.26302e+08	3.87924e+08
Q9D826	Peroxisomal sarcosine oxidase	Pipox	3.46241e+08	4.11596e+08	3.63818e+08	4.4661e+08	4.20318e+08	4.46417e+08
P00186	Cytochrome P450 1A2	Cyp1a2	1.29831e+09	1.3565e+09	1.26631e+09	9.79965e+08	1.13654e+09	1.20026e+09
P13707	Glycerol-3-phosphate dehydrogenase [NAD(+)], cytoplasmic	Gpd1	1.00329e+09	9.63941e+08	1.18927e+09	1.09462e+09	9.84184e+08	1.0895e+09
Q8QZT1	Acetyl-CoA acetyltransferase, mitochondrial	Acat1	1.49719e+09	1.61577e+09	1.68152e+09	1.68246e+09	1.60821e+09	1.66796e+09
Q3U111	FERM domain-containing protein (Fragment)	Rdx	3.27039e+08	3.3433e+08	3.45515e+08	2.718e+08	3.09891e+08	2.80293e+08
Q921G7	Electron transfer flavoprotein-ubiquinone oxidoreductase, mitochondrial	Etfdh	9.37481e+08	8.96831e+08	1.03954e+09	9.57048e+08	9.85912e+08	9.423e+08
P58710	L-gulonolactone oxidase	Gulo	8.5459e+08	8.76331e+08	8.89321e+08	7.23693e+08	8.27882e+08	8.34646e+08
O55029	Coatomer subunit beta	Copb2	1.95001e+08	177362022	2.03517e+08	1.79153e+08	1.71561e+08	2.14162e+08
F6ZHD8	1,4-alpha-glucan branching enzyme	Gbe1	4.49668e+08	4.35571e+08	4.22131e+08	4.71047e+08	4.78877e+08	4.08773e+08
Q8BGA8	Acyl-coenzyme A synthetase ACSM5, mitochondrial	Acsm5	3.10645e+08	266646580	2.78121e+08	3.05172e+08	3.21574e+08	3.23837e+08
Q921H8	3-ketoacyl-CoA thiolase A, peroxisomal	Acaa1a	2.8315e+08	2.4143e+08	2.55773e+08	2.7033e+08	2.54475e+08	2.48956e+08
Q9DBE0	Cysteine sulfinic acid decarboxylase	Csad	9.86664e+08	6.50814e+08	1.22812e+09	6.10911e+08	6.03889e+08	4.79663e+08
Q9EPU0	Regulator of nonsense transcripts 1	Upf1	2.63919e+07	1.39526e+07	4.04137e+07	4.66187e+07	5.5677e+07	5.73102e+07
P00329	Alcohol dehydrogenase 1	Adh1	9.57902e+09	9.24873e+09	9.56149e+09	1.03757e+10	9.51704e+09	9.0396e+09
P21614	Vitamin D-binding protein	Gc	3.29357e+08	3.86995e+08	4.67723e+08	4.33973e+08	3.12843e+08	3.65576e+08
P55264	Adenosine kinase	Adk	1.88954e+09	1.77122e+09	1.65252e+09	1.62739e+09	1.88971e+09	1.76541e+09
Q3TG75	Ornithine--oxo-acid aminotransferase	Oat	8.65586e+08	1.07154e+09	5.65623e+08	6.34295e+08	9.87199e+08	9.57701e+08
Q8QZR3	Pyrethroid hydrolase Ces2a	Ces2a	8.70648e+08	719131174	7.7131e+08	8.67208e+08	8.11186e+08	8.70496e+08
Q3UC67	AMP-binding domain-containing protein	Acsl5	6.06242e+08	489850433	4.38192e+08	4.80778e+08	3.63622e+08	4.97801e+08
Q9JLI0	Aldo-keto reductase a	Akr1c12	3.51893e+08	647052973	6.31378e+08	1.97261e+08	1.6129e+08	1.67063e+08
Q3UD67	Alanine--tRNA ligase	Aars	3.93966e+08	3.96731e+08	3.76638e+08	2.68044e+08	3.6185e+08	3.75778e+08
Q3TGQ3	Uncharacterized protein	Ctnna1	2.65761e+08	1.37694e+08	2.74073e+08	2.84481e+08	2.55141e+08	2.95149e+08
E9Q414	Apolipoprotein B-100	Apob	1.20135e+08	133057054	1.53844e+08	4.6846e+07	8.32708e+07	6.31913e+07
A0A1B0GSG5	Ribonuclease inhibitor	Rnh1	4.22986e+08	3.47936e+08	4.61729e+08	3.85845e+08	3.90755e+08	3.63627e+08
Q571M4	MKIAA4014 protein (Fragment)	Akr1c13	2.90138e+08	236096430	2.75138e+08	2.97436e+08	3.12389e+08	2.84636e+08
P16332	Methylmalonyl-CoA mutase, mitochondrial	Mmut	3.01832e+08	321649315	3.02902e+08	4.21866e+08	3.66403e+08	4.37551e+08
Q6ZQ38	Cullin-associated NEDD8-dissociated protein 1	Cand1	2.50547e+08	2.18985e+08	2.28056e+08	3.97249e+08	2.26278e+08	2.00638e+08
P55096	ATP-binding cassette sub-family D member 3	Abcd3	1.03983e+09	1.01409e+09	6.57068e+08	1.23684e+09	6.04571e+08	6.36678e+08
Q9JIF7	Coatomer subunit beta	Copb1	2.79334e+08	2.31102e+08	2.42963e+08	2.58167e+08	2.35071e+08	2.78548e+08
Q5SUC3	Uncharacterized protein	Canx	4.43069e+08	4.45706e+08	5.06975e+08	4.88343e+08	4.62258e+08	5.20244e+08
Q3THB4	L-lactate dehydrogenase	Ldha	1.68449e+08	167750440	1.66942e+08	2.63234e+08	2.21404e+08	3.2867e+08
E9QNN1	DEAH box protein 9	Dhx9	1.06466e+08	8.37496e+07	1.01679e+08	1.14713e+08	1.02721e+08	1.37739e+08
Q69ZW4	MKIAA0899 protein (Fragment)	Ap2a2	1.29331e+08	1.69072e+08	1.73295e+08	2.23482e+08	2.01343e+08	2.46046e+08
Q6A0F1	CCT-theta (Fragment)	Cct8	4.82097e+08	4.65487e+08	4.19446e+08	3.83034e+08	3.92608e+08	4.58568e+08
Q9DBA8	Probable imidazolonepropionase	Amdhd1	5.85123e+08	491514575	4.82712e+08	5.63719e+08	5.07816e+08	5.23495e+08
Q64459	Cytochrome P450 3A11	Cyp3a11	1.17906e+09	1.12038e+09	8.24432e+08	9.69757e+08	1.01198e+09	1.00196e+09
P58281	Dynamin-like 120 kDa protein, mitochondrial	Opa1	3.50891e+07	2.57779e+07	3.69182e+07	3.22599e+07	4.46943e+07	3.10561e+07
Q8BW75	Amine oxidase [flavin-containing] B	Maob	6.10282e+08	7.17519e+08	6.52461e+08	7.14804e+08	7.49387e+08	7.18153e+08
Q8R086	Sulfite oxidase, mitochondrial	Suox	4.42575e+08	3.62861e+08	3.79646e+08	3.66455e+08	3.52597e+08	3.34837e+08
P30416	Peptidyl-prolyl cis-trans isomerase FKBP4	Fkbp4	1.96418e+08	1.80509e+08	1.92295e+08	9.17718e+07	1.48146e+08	8.87004e+07
Q3UDD5	Dipeptidyl peptidase 3	Dpp3	1.56422e+08	145428720	1.36409e+08	9.98609e+07	1.07821e+08	1.0106e+08
P54071	Isocitrate dehydrogenase [NADP], mitochondrial	Idh2	8.36064e+08	8.15256e+08	1.03769e+09	1.11247e+09	8.11928e+08	9.28527e+08
Q63880	Carboxylesterase 3A	Ces3a	2.05554e+09	2069705918	2.50497e+09	2.08122e+09	1.84455e+09	2.03392e+09
Q91WT7	3-alpha-hydroxysteroid dehydrogenase type 1	Akr1c14	1.14013e+09	8.90512e+08	1.03888e+09	8.62919e+08	9.51156e+08	8.84403e+08
Q01405	Protein transport protein Sec23A	Sec23a	2.36494e+08	1.59685e+08	1.87616e+08	1.58164e+08	1.8917e+08	2.22226e+08
P80315	T-complex protein 1 subunit delta	Cct4	3.13447e+08	2.80631e+08	2.9754e+08	2.32742e+08	2.73253e+08	2.89119e+08
G3X9Y6	Aldo-keto reductase family 1, member C19	Akr1c19	3.28444e+08	2.97271e+08	3.67657e+08	3.23597e+08	3.24558e+08	2.2797e+08
Q80Y09	Pdcd6ip protein	Pdcd6ip	1.35673e+08	149130832	1.21849e+08	1.29787e+08	1.21865e+08	1.71562e+08
Q3U3J1	2-oxoisovalerate dehydrogenase subunit alpha	Bckdha	2.98535e+08	3.33932e+08	2.66325e+08	3.13798e+08	2.87638e+08	3.05352e+08
Q99N15	17beta-hydroxysteroid dehydrogenase type 10/short chain L-3-hydroxyacyl-CoA dehydrogenase	Hsd17b10	8.68252e+08	1082156031	9.23154e+08	9.6454e+08	1.14675e+09	1.09819e+09
P21981	Protein-glutamine gamma-glutamyltransferase 2	Tgm2	3.11571e+08	3.73417e+08	4.2248e+08	5.13291e+08	3.93326e+08	5.15381e+08
P19157	Glutathione S-transferase P 1	Gstp1	1.13403e+10	9413599303	1.07337e+10	1.06821e+10	9.53969e+09	1.13047e+10
A0A0R4J0I1	Serine protease inhibitor A3K	Serpina3k	1.0829e+09	1.06781e+09	1.17353e+09	7.63704e+08	8.15564e+08	8.32376e+08
Q91X83	S-adenosylmethionine synthase isoform type-1	Mat1a	1.19462e+09	1.2785e+09	8.31895e+08	8.75105e+08	1.0046e+09	9.76654e+08
Q9DC50	Peroxisomal carnitine O-octanoyltransferase	Crot	2.45402e+08	1.76472e+08	2.63034e+08	2.08357e+08	2.27073e+08	1.94787e+08
Q3TIC8	Uncharacterized protein	Uqcrc1	1.40169e+09	1384212660	1.38395e+09	1.51348e+09	1.44448e+09	1.52252e+09
P23116	Eukaryotic translation initiation factor 3 subunit A	Eif3a	2.14165e+08	2.05601e+08	2.44462e+08	1.41865e+08	2.10992e+08	1.83236e+08
P10649	Glutathione S-transferase Mu 1	Gstm1	4.61636e+09	3.28804e+09	3.71907e+09	3.80177e+09	3.59158e+09	2.94192e+09
Q7TNG8	Probable D-lactate dehydrogenase, mitochondrial	Ldhd	4.12187e+08	363622816	3.64754e+08	3.90338e+08	2.8863e+08	2.97577e+08
B2RWX2	C4a anaphylatoxin	C4b	1.2938e+08	46075240	3.90703e+07	4.64136e+07	5.43973e+07	5.66707e+07
A0A0J9YUI8	Glucokinase regulatory protein	Gckr	2.21612e+08	2.15914e+08	1.99121e+08	3.176e+08	3.12849e+08	2.88711e+08
B1AX58	Plastin-3	Pls3	1.9627e+08	234559615	1.92371e+08	2.32404e+08	2.39591e+08	2.8245e+08
Q3ULD5	Methylcrotonoyl-CoA carboxylase beta chain, mitochondrial	Mccc2	2.79398e+08	3.45772e+08	2.92816e+08	3.30531e+08	3.10883e+08	3.42077e+08
P24456	Cytochrome P450 2D10	Cyp2d10	7.02686e+08	7.34655e+08	7.70387e+08	7.94109e+08	7.25941e+08	7.33133e+08
A3KMP2	Tetratricopeptide repeat protein 38	Ttc38	3.29702e+08	2.83515e+08	2.55421e+08	3.60472e+08	3.7245e+08	3.06231e+08
Q91VR5	ATP-dependent RNA helicase DDX1	Ddx1	2.04706e+08	1.79519e+08	1.97781e+08	2.18614e+08	2.50938e+08	2.98807e+08
A2ATU0	Probable 2-oxoglutarate dehydrogenase E1 component DHKTD1, mitochondrial	Dhtkd1	1.13816e+08	4.05435e+08	8.44312e+07	4.54305e+08	8.26268e+07	8.79573e+07
Q05421	Cytochrome P450 2E1	Cyp2e1	1.25279e+09	1.26443e+09	1.24172e+09	6.76184e+08	6.78642e+08	6.70709e+08
Q8BU30	Isoleucine--tRNA ligase, cytoplasmic	Iars1	1.74537e+08	1.53074e+08	1.58873e+08	1.35197e+08	1.58966e+08	1.55159e+08
P20918	Plasminogen	Plg	1.02212e+08	1.15072e+08	1.10961e+08	7.20415e+07	6.4001e+07	7.97371e+07
P29341	Polyadenylate-binding protein 1	Pabpc1	4.14215e+08	3.81164e+08	4.08026e+08	2.76807e+08	3.01924e+08	2.59887e+08
P28474	Alcohol dehydrogenase class-3	Adh5	1.63702e+09	1.54385e+09	1.53806e+09	1.46759e+09	1.68469e+09	1.51066e+09
Q9CWJ9	Bifunctional purine biosynthesis protein ATIC	Atic	1.61191e+08	1.1614e+08	1.3155e+08	1.63325e+08	1.15548e+08	1.46509e+08
Q61425	Hydroxyacyl-coenzyme A dehydrogenase, mitochondrial	Hadh	8.74417e+08	1.05042e+09	9.48618e+08	9.68607e+08	1.03887e+09	8.60901e+08
P11983	T-complex protein 1 subunit alpha	Tcp1	4.26298e+08	3.80093e+08	3.91423e+08	3.13736e+08	3.32443e+08	3.31034e+08
O88569	Heterogeneous nuclear ribonucleoproteins A2/B1	Hnrnpa2b1	7.46945e+08	7.25822e+08	8.71733e+08	8.37e+08	7.36951e+08	7.6094e+08
Q9D0I9	Arginine--tRNA ligase, cytoplasmic	Rars1	1.46955e+08	1.37948e+08	1.34773e+08	1.45195e+08	1.41552e+08	1.67135e+08
P80313	T-complex protein 1 subunit eta	Cct7	2.50813e+08	2.20379e+08	2.3613e+08	2.60116e+08	2.56818e+08	2.81816e+08
P25688	Uricase	Uox	2.44493e+09	2.30615e+09	2.26133e+09	2.83943e+09	2.62502e+09	2.29286e+09
P80316	T-complex protein 1 subunit epsilon	Cct5	3.01634e+08	2.96504e+08	2.9695e+08	2.34156e+08	2.50546e+08	2.69444e+08
Q3THQ5	Uncharacterized protein	Stip1	2.58994e+08	2.9145e+08	3.10281e+08	2.93626e+08	2.85342e+08	2.54866e+08
Q3TGU7	Peptidase_M24 domain-containing protein	Pa2g4	3.21646e+08	3.35002e+08	3.54971e+08	2.95264e+08	3.18499e+08	4.93541e+08
Q3U7Z6	Phosphoglycerate mutase	Pgam1	9.85065e+08	8.35916e+08	9.08845e+08	9.27416e+08	9.60261e+08	9.80802e+08
A0A0R4J2D3	Transport and Golgi organization protein 1 homolog	Mia3	1.61978e+08	1.31264e+08	1.44708e+08	1.30576e+08	1.41214e+08	1.11097e+08
E9Q3X0	Major vault protein	Mvp	1.89119e+08	1.80852e+08	2.56569e+08	2.4714e+08	3.40246e+08	3.812e+08
P11714	Cytochrome P450 2D9	Cyp2d9	7.01209e+08	6.30331e+08	6.39746e+08	6.18365e+08	4.4378e+08	6.63727e+08
H3BKH6	S-formylglutathione hydrolase	Esd	1.07494e+09	1085933329	1.06515e+09	9.41559e+08	1.00516e+09	9.91743e+08
Q91W87	Cytochrome P450, family 2, subfamily d, polypeptide 22	Cyp2d22	2.87968e+08	2.83055e+08	2.52863e+08	3.01457e+08	2.90165e+08	3.25534e+08
P45952	Medium-chain specific acyl-CoA dehydrogenase, mitochondrial	Acadm	9.54723e+08	8.613e+08	8.80258e+08	9.37e+08	9.05866e+08	9.52638e+08
Q9D1A2	Cytosolic non-specific dipeptidase	Cndp2	2.3547e+08	2.49294e+08	2.91795e+08	2.46419e+08	2.36068e+08	2.15101e+08
A0A286YCV9	Kinesin family member 13B	Kif13b	5.52386e+07	4.13971e+07	5.07156e+07	3.30301e+07	5.6135e+07	6.82504e+07
Q64FW2	All-trans-retinol 13,14-reductase	Retsat	7.46003e+07	6.96688e+07	9.81124e+07	1.73841e+08	1.67721e+08	1.53703e+08
Q921X9	Protein disulfide-isomerase A5	Pdia5	1.87382e+08	1.98943e+08	2.45728e+08	2.16453e+08	2.07003e+08	1.86157e+08
P28666	Murinoglobulin-2	Mug2	2.85088e+07	2.79633e+07	4.41879e+07	2.93075e+07	2.68441e+07	1.55955e+07
E9Q8Z8	Catenin delta-1	Ctnnd1	3.37123e+06	2258843	2.47659e+06	0	3.79351e+06	2.88429e+06
Q99MN9	Propionyl-CoA carboxylase beta chain, mitochondrial	Pccb	3.55563e+08	378889619	3.82385e+08	4.73224e+08	4.2661e+08	3.61567e+08
A8DUK4	Beta-globin	Hbb-bs	4.04775e+09	6034163896	5.22306e+09	7.06026e+09	7.26892e+09	6.5988e+09
Q9DB77	Cytochrome b-c1 complex subunit 2, mitochondrial	Uqcrc2	1.08116e+09	1001048586	1.05813e+09	1.25126e+09	1.27093e+09	1.3661e+09
O88587	Catechol O-methyltransferase	Comt	1.40593e+09	1212581074	1.39948e+09	9.92479e+08	8.35505e+08	8.4364e+08
Q8BMF4	Dihydrolipoyllysine-residue acetyltransferase component of pyruvate dehydrogenase complex, mitochondrial	Dlat	4.33567e+08	4.40861e+08	4.17975e+08	4.70085e+08	3.06876e+08	4.03787e+08
Q3TF87	Aspartate--tRNA ligase, cytoplasmic	Dars	4.29764e+08	4.11768e+08	4.05366e+08	3.43467e+08	3.85365e+08	3.59977e+08
Q6GQT9	Nodal modulator 1	Nomo1	8.09655e+07	5.84753e+07	7.58287e+07	5.55299e+07	5.37001e+07	6.33363e+07
Q91YT0	NADH dehydrogenase [ubiquinone] flavoprotein 1, mitochondrial	Ndufv1	4.83312e+08	4.6729e+08	4.57854e+08	4.66782e+08	4.68888e+08	4.64218e+08
Q8BGT5	Alanine aminotransferase 2	Gpt2	2.42428e+08	209984297	1.72174e+08	1.09651e+08	1.80947e+08	1.84056e+08
P12710	Fatty acid-binding protein, liver	Fabp1	4.57189e+09	5.2947e+09	5.90815e+09	5.67585e+09	4.16086e+09	5.27584e+09
Q9WVL0	Maleylacetoacetate isomerase	Gstz1	1.97378e+09	1954087889	1.93276e+09	1.80279e+09	1.83717e+09	1.76978e+09
Q07417	Short-chain specific acyl-CoA dehydrogenase, mitochondrial	Acads	8.02251e+08	7.13829e+08	7.83349e+08	8.09427e+08	7.80797e+08	9.26151e+08
Q9Z2I0	Mitochondrial proton/calcium exchanger protein	Letm1	1.97921e+08	2.86284e+08	2.40501e+08	2.45322e+08	2.60576e+08	2.7413e+08
Q5FWJ5	Heterogeneous nuclear ribonucleoprotein K	Hnrnpk	5.8788e+08	6.1533e+08	6.6652e+08	5.29198e+08	4.91786e+08	5.11133e+08
Q61699	Heat shock protein 105 kDa	Hsph1	2.33597e+08	2.20272e+08	2.60077e+08	2.1285e+08	2.10328e+08	1.90428e+08
O88342	WD repeat-containing protein 1	Wdr1	1.46805e+08	112032765	1.23531e+08	1.23639e+08	1.25855e+08	1.37209e+08
Q569X9	Cytochrome P450, family 2, subfamily c, polypeptide 67	Cyp2c67	1.34597e+08	1.35774e+08	1.67554e+08	1.42723e+08	1.15018e+08	1.50882e+08
K9J7B2	UDP-glucuronosyltransferase	Ugt1a6b	9.58816e+07	9.19436e+07	1.00464e+08	9.69702e+07	1.05727e+08	1.18537e+08
Q64521	Glycerol-3-phosphate dehydrogenase, mitochondrial	Gpd2	1.54946e+08	1.5373e+08	1.24963e+08	1.71643e+08	1.14051e+08	1.5551e+08
Q91WN4	Kynurenine 3-monooxygenase	Kmo	4.42277e+08	4.32943e+08	3.7954e+08	4.18203e+08	3.82629e+08	4.15869e+08
E9Q4Z2	Acetyl-CoA carboxylase 2	Acacb	2.89141e+07	2.25557e+07	2.26933e+07	1.49383e+07	6.21013e+06	2.31022e+07
Q60936	Atypical kinase COQ8A, mitochondrial	Coq8a	2.78346e+08	2.43883e+08	2.49292e+08	1.95957e+08	2.39602e+08	1.90916e+08
Q91WT9	Cystathionine beta-synthase	Cbs	4.61092e+08	4.6901e+08	4.29989e+08	4.66357e+08	4.34292e+08	4.11878e+08
P26041	Moesin	Msn	5.22434e+07	4.49182e+07	7.71606e+07	4.79598e+07	4.24138e+07	6.88059e+07
Q543K9	Purine nucleoside phosphorylase	Pnp	4.55286e+08	4.62082e+08	4.75081e+08	4.91561e+08	5.9775e+08	5.31929e+08
Q4LDG0	Bile acyl-CoA synthetase	Slc27a5	8.20774e+08	7.86842e+08	7.88953e+08	9.19929e+08	8.53313e+08	9.12751e+08
Q9Z0X1	Apoptosis-inducing factor 1, mitochondrial	Aifm1	5.27712e+08	5.45226e+08	5.46744e+08	6.18664e+08	5.55564e+08	6.19376e+08
A7VL18	Gamma-aminobutyraldehyde dehydrogenase	Aldh9a1	9.62494e+08	9.28361e+08	9.81665e+08	9.58803e+08	9.58574e+08	1.01442e+09
Q99LC5	Electron transfer flavoprotein subunit alpha, mitochondrial	Etfa	2.59837e+09	2.9576e+09	3.05958e+09	3.70045e+09	3.15021e+09	3.35519e+09
E9PVA8	eIF-2-alpha kinase activator GCN1	Gcn1	8.55903e+07	8.35033e+07	8.44468e+07	8.55246e+07	9.38838e+07	8.91859e+07
Q3U1J4	DNA damage-binding protein 1	Ddb1	1.29577e+08	1.06135e+08	8.57758e+07	9.17241e+07	1.19709e+08	1.36366e+08
Q8CIJ3	Eukaryotic translation initiation factor 3 subunit B	Eif3b	1.91131e+08	1.89602e+08	1.99313e+08	1.70942e+08	1.68206e+08	1.8226e+08
P36552	Oxygen-dependent coproporphyrinogen-III oxidase, mitochondrial	Cpox	3.28817e+08	250607593	2.1025e+08	2.18754e+08	2.75526e+08	2.21452e+08
Q9Z2I8	Succinate--CoA ligase [GDP-forming] subunit beta, mitochondrial	Suclg2	1.00226e+09	1.04764e+09	9.69489e+08	1.14649e+09	1.00079e+09	1.1456e+09
Q80XN0	D-beta-hydroxybutyrate dehydrogenase, mitochondrial	Bdh1	1.29199e+09	1.2647e+09	1.35691e+09	1.36617e+09	1.07986e+09	1.33247e+09
P40936	Indolethylamine N-methyltransferase	Inmt	3.95879e+09	3404699384	3.28908e+09	4.2592e+09	4.00142e+09	3.56352e+09
Q8BIJ6	Isoleucine--tRNA ligase, mitochondrial	Iars2	1.07054e+08	1.17717e+08	1.07532e+08	1.1078e+08	1.32154e+08	1.19785e+08
Q8R0F9	SEC14-like protein 4	Sec14l4	3.86646e+08	3.89746e+08	3.89523e+08	3.07692e+08	3.72848e+08	3.61439e+08
O08749	Dihydrolipoyl dehydrogenase, mitochondrial	Dld	7.92172e+08	8.75792e+08	8.9473e+08	1.02755e+09	9.24326e+08	9.25204e+08
Q8VI47	ATP-binding cassette sub-family C member 2	Abcc2	9.94838e+07	8.66374e+07	8.60959e+07	1.54097e+08	1.8249e+08	1.46199e+08
Q8BTM8	Filamin-A	Flna	3.22442e+07	2.32931e+07	3.66536e+07	2.26684e+07	1.91956e+07	2.73397e+07
Q9QZE5	Coatomer subunit gamma-1	Copg1	1.16773e+08	9.09503e+07	1.3254e+08	1.21785e+08	1.10202e+08	1.30813e+08
O35386	Phytanoyl-CoA dioxygenase, peroxisomal	Phyh	3.42856e+08	3.82579e+08	4.45259e+08	5.53752e+08	5.53956e+08	5.28409e+08
Q64435	UDP-glucuronosyltransferase 1-6	Ugt1a6	5.15569e+07	54715504	5.44851e+07	8.44396e+07	6.05864e+07	2.59177e+07
Q8BML9	Glutamine--tRNA ligase	Qars1	9.61872e+07	8.47396e+07	1.18995e+08	7.76836e+07	9.11219e+07	9.43232e+07
P62259	14-3-3 protein epsilon	Ywhae	5.35431e+08	6.24138e+08	6.40833e+08	5.6009e+08	5.60609e+08	5.88482e+08
Q3UGT1	Carnitine O-palmitoyltransferase	Cpt1a	3.22796e+08	3.87219e+08	3.66486e+08	2.63141e+08	3.42455e+08	3.57089e+08
Q3UEP4	UDP-glucuronosyltransferase	Ugt2b36	5.63034e+08	480911390	6.3939e+08	6.05049e+08	5.76637e+08	5.4025e+08
Q8R146	Acylamino-acid-releasing enzyme	Apeh	1.02987e+08	1.55452e+08	1.11122e+08	1.56959e+08	7.71219e+07	9.31633e+07
Q8BMJ2	Leucine--tRNA ligase, cytoplasmic	Lars1	6.6515e+07	5.96916e+07	6.04541e+07	5.48431e+07	6.74301e+07	7.28576e+07
Q78JT3	3-hydroxyanthranilate 3,4-dioxygenase	Haao	1.89442e+09	1.69149e+09	1.63447e+09	1.46935e+09	1.64511e+09	1.64058e+09
Q00897	Alpha-1-antitrypsin 1-4	Serpina1d	1.31825e+08	138786531	1.25065e+08	1.1647e+08	1.14409e+08	1.12289e+08
Q8BVI4	Dihydropteridine reductase	Qdpr	1.05845e+09	1.09281e+09	1.00187e+09	1.00274e+09	1.06218e+09	1.11787e+09
Q91VB8	Alpha globin 1	Hba-a1	1.13451e+10	1.47956e+10	1.2816e+10	1.92544e+10	1.92275e+10	2.00577e+10
Q8BWQ1	UDP-glucuronosyltransferase 2A3	Ugt2a3	4.04236e+08	437430217	4.3306e+08	4.36288e+08	4.44398e+08	3.6284e+08
Q9D8E6	60S ribosomal protein L4	Rpl4	8.35935e+08	8.36847e+08	9.67565e+08	7.09479e+08	6.78963e+08	7.23975e+08
Q99LC3	NADH dehydrogenase [ubiquinone] 1 alpha subcomplex subunit 10, mitochondrial	Ndufa10	3.38385e+08	2.39219e+08	2.46907e+08	3.01418e+08	2.29363e+08	2.82858e+08
Q9DCY0	Glycine N-acyltransferase-like protein Keg1	Keg1	6.0487e+08	562206470	7.1036e+08	6.16636e+08	4.4373e+08	5.56007e+08
Q3TKG4	AAA domain-containing protein (Fragment)	Psmc3	1.32829e+08	1.23168e+08	1.43544e+08	1.36496e+08	1.33727e+08	1.17029e+08
A0A0R4J083	Long-chain specific acyl-CoA dehydrogenase, mitochondrial	Acadl	8.80961e+08	8.9026e+08	9.25721e+08	1.03101e+09	8.43883e+08	1.03995e+09
Q8CC86	Nicotinate phosphoribosyltransferase	Naprt	2.19541e+08	2.23067e+08	2.0658e+08	2.31865e+08	1.44473e+08	1.48e+08
Q91WL5	Cytochrome P450 4A12A	Cyp4a12a	9.81162e+07	6.82202e+07	8.57667e+07	9.13431e+07	5.79961e+07	5.37777e+07
P56654	Cytochrome P450 2C37	Cyp2c37	8.56067e+07	1.32518e+08	1.18197e+08	1.06986e+08	1.29506e+08	1.38064e+08
Q91Z53	Glyoxylate reductase/hydroxypyruvate reductase	Grhpr	1.06078e+09	1.04382e+09	1.08373e+09	8.82539e+08	9.14083e+08	9.4013e+08
Q91X34	Bile acid-CoA:amino acid N-acyltransferase	Baat	4.22253e+08	420153108	3.86619e+08	3.30635e+08	3.43422e+08	2.827e+08
Q8VCN5	Cystathionine gamma-lyase	Cth	1.00549e+09	1.09799e+09	8.8075e+08	8.0647e+08	1.06989e+09	8.79085e+08
Q3UZG3	Uncharacterized protein	Hnrnpa3	2.12184e+07	24305677	2.62658e+07	1.48839e+07	1.0865e+07	1.23145e+07
P68040	Receptor of activated protein C kinase 1	Rack1	9.71737e+08	9.93689e+08	1.16116e+09	8.72133e+08	7.82143e+08	1.04594e+09
Q99LX0	Parkinson disease protein 7 homolog	Park7	6.6343e+08	7.40159e+08	7.49572e+08	8.1843e+08	7.13624e+08	6.79895e+08
P60335	Poly(rC)-binding protein 1	Pcbp1	1.89674e+08	1.99233e+08	1.79981e+08	1.2201e+08	1.40906e+08	1.58013e+08
Q5SWR1	AP complex subunit beta	Ap2b1	7.16737e+07	8.12894e+07	8.88889e+07	7.16874e+07	7.98737e+07	9.38836e+07
Q63886	UDP-glucuronosyltransferase 1A1	Ugt1a1	1.09627e+09	1081658727	1.03337e+09	1.22926e+09	1.07992e+09	1.14265e+09
Q2TPA8	Hydroxysteroid dehydrogenase-like protein 2	Hsdl2	1.25695e+08	1.12158e+08	1.3128e+08	1.47988e+08	1.34745e+08	1.17722e+08
P56399	Ubiquitin carboxyl-terminal hydrolase 5	Usp5	1.27591e+08	1.29104e+08	1.45188e+08	9.92448e+07	1.05377e+08	1.08546e+08
P10518	Delta-aminolevulinic acid dehydratase	Alad	4.10113e+08	4.19624e+08	4.08372e+08	3.90968e+08	4.10055e+08	3.81046e+08
Q2HZ94	Macrophage mannose receptor 1	Mrc1	7.01359e+07	6.23215e+07	7.86497e+07	7.19619e+07	5.94929e+07	7.07911e+07
Q9CXF0	Kynureninase	Kynu	3.16623e+08	2.61917e+08	2.22072e+08	1.80014e+08	1.95009e+08	2.07603e+08
P14733	Lamin-B1	Lmnb1	4.63488e+07	8.34813e+07	9.83164e+07	7.67715e+07	6.87216e+07	7.55088e+07
Q9Z1Z0	General vesicular transport factor p115	Uso1	9.87555e+07	1.1293e+08	1.08105e+08	8.69539e+07	7.50765e+07	9.92676e+07
Q5FWJ3	Vimentin	Vim	1.26344e+07	1.40584e+07	1.8077e+07	9.99616e+06	9.69222e+06	9.21288e+06
Q9CQ62	2,4-dienoyl-CoA reductase [(3E)-enoyl-CoA-producing], mitochondrial	Decr1	9.56846e+08	9.73791e+08	1.02296e+09	1.17559e+09	1.07308e+09	1.16278e+09
O08914	Fatty-acid amide hydrolase 1	Faah	1.56846e+08	1.89302e+08	1.62187e+08	1.08956e+08	1.39126e+08	1.31753e+08
Q99PG0	Arylacetamide deacetylase	Aadac	1.16293e+09	954064380	9.63121e+08	1.15151e+09	9.62369e+08	1.08754e+09
Q3U505	Dolichyl-diphosphooligosaccharide--protein glycosyltransferase subunit 2 (Fragment)	Rpn2	4.73737e+08	370175912	5.13312e+08	4.15577e+08	4.48236e+08	4.73229e+08
Q8R1B4	Eukaryotic translation initiation factor 3 subunit C	Eif3c	1.64976e+08	9.78687e+07	1.38211e+08	7.36009e+07	1.02466e+08	1.57862e+08
Q9QYG0	Protein NDRG2	Ndrg2	1.11053e+09	9.27443e+08	9.0283e+08	7.17071e+08	7.33004e+08	7.58044e+08
K7N6C2	Cytochrome P450, family 2, subfamily c, polypeptide 68	Cyp2c68	3.16738e+07	23005983	3.14801e+07	2.75528e+07	2.85218e+07	2.51105e+07
P62192	26S proteasome regulatory subunit 4	Psmc1	1.53631e+08	1.89063e+08	1.60319e+08	1.41903e+08	1.30641e+08	1.51114e+08
G5E924	Heterogeneous nuclear ribonucleoprotein L (Fragment)	Hnrnpl	1.70875e+08	1.17956e+08	1.44029e+08	1.20367e+08	9.44915e+07	1.4409e+08
Q8K0E8	Fibrinogen beta chain	Fgb	2.65114e+08	3.09772e+08	3.12799e+08	1.22597e+08	9.90671e+07	1.36791e+08
E9PZF0	Nucleoside diphosphate kinase	Gm20390	7.60608e+08	744353438	7.71848e+08	7.21413e+08	6.09668e+08	6.30454e+08
A2A7A7	GDH/6PGL endoplasmic bifunctional protein	H6pd	2.12235e+08	2.38401e+08	2.15358e+08	1.58419e+08	1.40569e+08	1.85762e+08
Q8K411	Presequence protease, mitochondrial	Pitrm1	3.68683e+07	3.32972e+07	3.24231e+07	3.72987e+07	5.05098e+07	1.24914e+07
Q91WG0	Acylcarnitine hydrolase	Ces2c	4.19332e+08	3.70298e+08	4.39711e+08	2.15415e+08	3.2946e+08	3.284e+08
Q6XVG2	Cytochrome P450 2C54	Cyp2c54	2.39112e+08	2.81586e+08	2.10869e+08	2.24527e+08	2.65066e+08	2.36457e+08
G3X8P9	Aldehyde oxidase 1	Aox1	7.37058e+07	6.78047e+07	1.09378e+08	4.68133e+07	8.43401e+07	7.22747e+07
Q9CZU6	Citrate synthase, mitochondrial	Cs	5.90463e+08	605987542	6.02901e+08	5.91917e+08	5.87501e+08	6.08772e+08
Q0VG47	Heterogeneous nuclear ribonucleoprotein A3	Hnrnpa3	5.50701e+06	0	7.16356e+06	5.17715e+06	4.69819e+06	3.04199e+06
P54775	26S proteasome regulatory subunit 6B	Psmc4	1.50425e+08	1.353e+08	1.51624e+08	1.27507e+08	1.39086e+08	1.70525e+08
P28843	Dipeptidyl peptidase 4	Dpp4	2.31478e+08	2.84841e+08	3.10997e+08	2.96048e+08	2.53572e+08	3.08717e+08
J7NNX8	Interferon-gamma-inducible GTPase Ifgga1 protein	Iigp1	1.08428e+08	1.60184e+08	1.64697e+08	1.05837e+08	8.86569e+07	1.16802e+08
Q8K370	Acyl-CoA dehydrogenase family member 10	Acad10	1.66555e+07	2.96853e+07	1.99404e+07	3.28022e+07	3.79672e+07	8.00499e+07
Q9D0F3	Protein ERGIC-53	Lman1	2.60828e+08	1.87035e+08	2.56233e+08	2.65195e+08	2.32616e+08	3.41238e+08
P97449	Aminopeptidase N	Anpep	4.42593e+07	4.29521e+07	4.46558e+07	1.97601e+08	6.68931e+07	9.8203e+07
Q8VCR2	17-beta-hydroxysteroid dehydrogenase 13	Hsd17b13	6.25135e+07	50714668	5.05565e+07	5.00197e+07	4.00643e+07	3.94119e+07
P05201	Aspartate aminotransferase, cytoplasmic	Got1	6.71396e+08	8.05039e+08	6.16413e+08	7.03295e+08	8.39342e+08	8.40369e+08
Q3TWJ4	Actin-like protein 3	Actr3	2.59591e+08	2.56264e+08	2.69211e+08	2.93471e+08	2.48832e+08	3.06885e+08
Q3TVV6	Uncharacterized protein	Hnrnpu	3.57631e+08	3.75222e+08	4.11615e+08	3.75482e+08	3.21468e+08	3.42958e+08
Q9R112	Sulfide:quinone oxidoreductase, mitochondrial	Sqor	1.1207e+08	124728752	1.02708e+08	2.03909e+08	2.0835e+08	2.29617e+08
Q3TNA1	Xylulose kinase	Xylb	2.2723e+08	2.29696e+08	2.20877e+08	2.45552e+08	2.42541e+08	2.47608e+08
Q8BP47	Asparagine--tRNA ligase, cytoplasmic	NARS1	2.24068e+08	2.28318e+08	2.48807e+08	1.76572e+08	1.91253e+08	2.32987e+08
P35700	Peroxiredoxin-1	Prdx1	4.91835e+09	4.69208e+09	4.5099e+09	5.43484e+09	4.52969e+09	5.04853e+09
P62737	Actin, aortic smooth muscle	Acta2	2.80092e+08	2.41075e+08	2.71834e+08	1.67546e+08	1.49425e+08	1.92694e+08
A0A0R4J0P1	Isobutyryl-CoA dehydrogenase, mitochondrial	Acad8	2.46757e+08	2.67489e+08	2.73213e+08	3.44043e+08	2.9155e+08	3.47619e+08
Q64516	Glycerol kinase	Gk	2.83055e+08	3.0744e+08	2.9839e+08	2.44073e+08	2.41866e+08	2.682e+08
E9PVU0	Unconventional myosin-6	Myo6	3.02576e+07	2.06772e+07	2.57773e+07	2.84781e+07	3.15733e+07	2.38336e+07
Q64737	Trifunctional purine biosynthetic protein adenosine-3	Gart	6.42984e+07	6.43649e+07	5.8893e+07	7.18133e+07	7.02922e+07	6.87058e+07
B1ATI0	Aldehyde dehydrogenase	Aldh3a2	5.54266e+08	543055696	4.9049e+08	5.44673e+08	5.29782e+08	5.14663e+08
Q3USD5	CTP:phosphoethanolamine cytidylyltransferase	Pcyt2	1.55824e+08	1.88845e+08	1.43794e+08	1.75686e+08	1.78942e+08	1.5512e+08
Q9DCW4	Electron transfer flavoprotein subunit beta	Etfb	1.86926e+09	1.788e+09	1.97443e+09	2.29217e+09	2.21964e+09	2.16872e+09
Q3U6C7	Succinate-CoA ligase subunit beta (Fragment)	Sucla2	5.822e+08	5.88702e+08	5.78884e+08	6.28112e+08	6.01981e+08	6.2748e+08
Q6A0A9	Constitutive coactivator of PPAR-gamma-like protein 1	FAM120A	6.72786e+07	6.5223e+07	6.53185e+07	3.91735e+07	4.15336e+07	5.23512e+07
Q3TN31	Proteasome subunit alpha type	Psma7	3.24543e+08	341953804	3.4589e+08	3.23867e+08	2.88885e+08	3.14873e+08
Q9DCU9	4-hydroxy-2-oxoglutarate aldolase, mitochondrial	Hoga1	4.43321e+08	4.94699e+08	4.39103e+08	5.41606e+08	5.26227e+08	5.46205e+08
P06745	Glucose-6-phosphate isomerase	Gpi	5.04375e+08	4.38187e+08	4.70953e+08	4.39129e+08	4.18789e+08	4.26618e+08
Q9JHI5	Isovaleryl-CoA dehydrogenase, mitochondrial	Ivd	9.40358e+08	9.07879e+08	8.68118e+08	7.88871e+08	8.43425e+08	7.83846e+08
Q62452	UDP-glucuronosyltransferase 1A9	Ugt1a9	1.75513e+08	1.15399e+08	1.30591e+08	2.15985e+08	1.80782e+08	1.18263e+08
Q3TJ43	Vacuolar protein sorting-associated protein 35	Vps35	1.8099e+08	183136500	1.81624e+08	1.74225e+08	1.67442e+08	1.66891e+08
Q3UFJ3	Pyruvate dehydrogenase E1 component subunit alpha	Pdha1	2.51403e+08	2.57424e+08	2.80169e+08	2.70816e+08	2.11172e+08	2.79881e+08
A0A3Q4EGC9	Tetratricopeptide repeat protein 39C	Ttc39c	2.03885e+08	186663950	1.7685e+08	9.9862e+07	9.38601e+07	1.3147e+08
O88428	Bifunctional 3-phosphoadenosine 5-phosphosulfate synthase 2	Papss2	1.54673e+08	1.88736e+08	1.40854e+08	2.04208e+08	2.24535e+08	2.01004e+08
Q3TWV0	Vimentin	Vim	687748	932596	2.03327e+06	951741	0	1.44236e+06
Q71RI9	Kynurenine--oxoglutarate transaminase 3	Kyat3	2.76691e+08	4.17358e+08	4.39369e+08	4.53188e+08	3.48269e+08	4.02154e+08
P27659	60S ribosomal protein L3	Rpl3	5.4021e+08	5.48259e+08	5.95553e+08	3.67225e+08	3.94884e+08	3.87497e+08
Q8CI51	PDZ and LIM domain protein 5	Pdlim5	4.57246e+07	49678604	5.52921e+07	6.04631e+07	7.45017e+07	8.51565e+07
Q9QXY6	EH domain-containing protein 3	Ehd3	7.23336e+07	6.8717e+07	1.08214e+08	7.03382e+07	8.34094e+07	1.02888e+08
Q5SUV8	Uncharacterized protein	Ddc	2.31999e+08	1.69179e+08	2.02539e+08	1.71727e+08	1.96615e+08	1.69852e+08
E9QMK9	D-glutamate cyclase, mitochondrial	Dglucy	9.03453e+07	9.01461e+07	7.71058e+07	1.23125e+08	1.19454e+08	8.90628e+07
E9PV24	Fibrinogen alpha chain	Fga	2.55122e+08	3.17239e+08	3.23137e+08	3.92919e+08	3.57868e+08	4.93492e+08
Q99L13	3-hydroxyisobutyrate dehydrogenase, mitochondrial	Hibadh	5.13764e+08	5.88466e+08	5.06285e+08	6.51181e+08	6.45792e+08	6.25658e+08
P17879	Heat shock 70 kDa protein 1B	Hspa1b	4.85035e+07	4.92415e+07	8.92281e+07	8.19781e+07	4.67723e+07	6.01834e+07
Q3UER8	Fibrinogen gamma chain	Fgg	2.17888e+08	2.88579e+08	3.19175e+08	3.25543e+08	3.69463e+08	4.8051e+08
P97371	Proteasome activator complex subunit 1	Psme1	2.94165e+08	3.76948e+08	3.42154e+08	3.36907e+08	2.91619e+08	3.65187e+08
Q544X6	Ferrochelatase	Fech	1.54449e+08	1.92219e+08	1.73946e+08	2.14173e+08	1.68776e+08	1.92489e+08
P51881	ADP/ATP translocase 2	Slc25a5	1.16093e+09	1223813788	1.24868e+09	1.25652e+09	1.20434e+09	1.2701e+09
Q8BK48	Pyrethroid hydrolase Ces2e	Ces2e	2.78924e+08	2.73685e+08	2.33973e+08	2.51956e+08	2.40778e+08	2.85445e+08
Q9DBN5	Lon protease homolog 2, peroxisomal	Lonp2	9.79433e+07	8.57604e+07	1.02747e+08	5.37117e+07	8.74692e+07	6.28517e+07
Q9DBG1	Sterol 26-hydroxylase, mitochondrial	Cyp27a1	5.98208e+08	635349965	5.62066e+08	6.61281e+08	6.90238e+08	7.66481e+08
Q91W64	Cytochrome P450 2C70	Cyp2c70	2.80937e+08	3.72002e+08	3.83161e+08	1.23309e+08	1.87973e+08	1.97828e+08
P10630	Eukaryotic initiation factor 4A-II	Eif4a2	6.20706e+07	51641378	5.17926e+07	6.13787e+07	6.06651e+07	4.26691e+07
Q3UWW9	PCI domain-containing protein	Psmd11	2.49073e+08	2.0967e+08	2.40276e+08	1.95816e+08	2.03354e+08	2.21082e+08
Q8VCC2	Liver carboxylesterase 1	Ces1	5.23314e+08	5.57521e+08	4.79203e+08	5.15826e+08	5.56898e+08	4.36187e+08
P14685	26S proteasome non-ATPase regulatory subunit 3	Psmd3	1.14111e+08	1.07224e+08	1.19691e+08	8.67193e+07	8.43709e+07	1.02593e+08
Q80W22	Threonine synthase-like 2	Thnsl2	1.8636e+08	148806897	1.66914e+08	1.45546e+08	1.67807e+08	1.59249e+08
Q922Q1	Mitochondrial amidoxime reducing component 2	Mtarc2	5.38667e+08	5.90688e+08	5.36404e+08	5.07865e+08	5.6133e+08	4.65285e+08
Q9WUM5	Succinate--CoA ligase [ADP/GDP-forming] subunit alpha, mitochondrial	Suclg1	1.03555e+09	1.09426e+09	1.02907e+09	1.08437e+09	8.9056e+08	1.05242e+09
P47962	60S ribosomal protein L5	Rpl5	4.27781e+08	4.57716e+08	5.38867e+08	3.35441e+08	4.21804e+08	3.68889e+08
Q91X72	Hemopexin	Hpx	2.16347e+08	288235416	2.41986e+08	2.82213e+08	2.56772e+08	3.31786e+08
E9Q557	Desmoplakin	Dsp	1.38291e+07	1.30405e+07	2.28432e+07	1.83047e+07	1.48981e+07	1.99008e+07
A2AQN4	Propionate--CoA ligase	Acss2	2.6905e+08	2.27766e+08	1.76246e+08	1.67241e+08	1.82313e+08	1.87328e+08
Q3TS44	Proteasome subunit alpha type	Psma1	2.84025e+08	2.49903e+08	2.593e+08	2.22454e+08	2.28977e+08	2.64486e+08
P70168	Importin subunit beta-1	Kpnb1	8.00596e+07	8.23385e+07	1.25806e+08	8.28072e+07	1.07119e+08	9.93473e+07
P50285	Dimethylaniline monooxygenase [N-oxide-forming] 1	Fmo1	3.75432e+08	3.41093e+08	3.26554e+08	2.88664e+08	3.3353e+08	2.67705e+08
Q5XJF6	Ribosomal protein	Rpl10a	4.41496e+08	401691865	4.5544e+08	3.4619e+08	3.49754e+08	4.06015e+08
Q99J99	3-mercaptopyruvate sulfurtransferase	Mpst	3.71651e+08	282972655	1.87401e+08	1.51465e+08	2.52941e+08	2.54878e+08
Q9D8N0	Elongation factor 1-gamma	Eef1g	7.39028e+08	6.77782e+08	7.15875e+08	6.95685e+08	7.01988e+08	7.41776e+08
Q8VC97	Beta-ureidopropionase	Upb1	1.47625e+08	1.19603e+08	7.32796e+07	1.10511e+08	1.01008e+08	8.04664e+07
P63242	Eukaryotic translation initiation factor 5A-1	Eif5a	4.26235e+08	4.06747e+08	4.06698e+08	3.22827e+08	3.51815e+08	3.70124e+08
A0A0A0MQA3	Alpha-1-antitrypsin 1-1	Serpina1a	2.23011e+08	217779557	2.1878e+08	1.55343e+08	1.52355e+08	1.70195e+08
Q8VCA8	Secernin-2	Scrn2	1.22216e+08	1.23675e+08	1.2361e+08	1.05365e+08	6.14144e+07	7.75284e+07
B2CY77	Laminin receptor (Fragment)	Rpsa	8.55488e+08	7.6969e+08	8.08527e+08	8.03493e+08	7.63858e+08	8.14273e+08
Q3TQX5	RNA helicase	Ddx3x	3.32028e+07	3.52429e+07	2.85838e+07	2.06721e+07	2.40359e+07	1.95558e+07
A0A0R4J069	Selenocysteine lyase	Scly	4.74634e+07	38269258	4.70766e+07	2.84767e+07	5.33458e+07	5.18329e+07
E9QB02	Methionine--tRNA ligase, cytoplasmic	Mars1	6.86088e+07	5.57311e+07	5.62752e+07	5.30942e+07	4.25126e+07	5.22989e+07
P22599	Alpha-1-antitrypsin 1-2	Serpina1b	7.72736e+07	75393716	7.00158e+07	6.39711e+07	6.74201e+07	6.89246e+07
A0A0R4J0Q5	Lamin-B2	Lmnb2	1.98698e+07	2.85395e+07	4.40106e+07	4.6351e+07	3.20139e+07	4.46989e+07
Q3TJL8	Protein disulfide-isomerase A6	Pdia6	5.08795e+08	4.08582e+08	4.91528e+08	6.1185e+08	3.71155e+08	4.42048e+08
Q5FW60	Major urinary protein 20	Mup20	3.26162e+08	209251846	3.53384e+08	1.33001e+08	1.07109e+08	1.19404e+08
Q7TMY2	Acyl-Coenzyme A dehydrogenase, short/branched chain	Acadsb	1.56818e+08	1.51685e+08	1.70614e+08	1.90695e+08	1.87665e+08	2.66344e+08
Q6A0D0	MKIAA0106 protein (Fragment)	Prdx6	1.90081e+08	9.9961e+07	7.75582e+07	4.36233e+07	4.29628e+07	1.041e+07
Q8BGL3	Sulfotransferase	Sult2a8	1.15012e+09	1094971969	1.10429e+09	9.24457e+08	1.07487e+09	1.08907e+09
A0A1S6GWJ8	Uncharacterized protein	Hnrnpm	1.51397e+08	1.76299e+08	2.27012e+08	1.6065e+08	1.67939e+08	1.8488e+08
Q9WTP6	Adenylate kinase 2, mitochondrial	Ak2	6.62609e+08	633182117	6.30877e+08	7.10075e+08	6.62967e+08	7.38672e+08
E9QA16	Caldesmon 1	Cald1	8.37797e+07	6.78408e+07	9.6816e+07	3.01566e+07	6.24517e+07	5.64746e+07
Q3UBK2	High mobility group protein 1	Hmgb1	2.00936e+08	2.21344e+08	2.00889e+08	1.63798e+08	1.63306e+08	8.65493e+07
Q3U5L3	Sorting nexin-2	Snx2	6.75611e+07	7.20106e+07	7.51315e+07	7.42265e+07	6.27932e+07	8.67599e+07
A6H663	BCL2-associated athanogene 3	Bag3	4.12749e+07	6.0071e+07	6.09022e+07	6.6367e+07	5.40133e+07	7.12833e+07
Q91V76	Ester hydrolase C11orf54 homolog		7.45129e+08	7.01437e+08	6.58668e+08	6.80319e+08	6.9358e+08	6.51473e+08
P09405	Nucleolin	Ncl	2.54206e+08	2.17481e+08	2.35061e+08	3.14131e+08	2.38155e+08	2.0831e+08
Q9JMH6	Thioredoxin reductase 1, cytoplasmic	Txnrd1	1.19982e+08	1.26806e+08	1.36062e+08	1.18609e+08	1.11282e+08	1.03531e+08
A0A1S6GWH1	AAA domain-containing protein	Psmc5	8.87947e+07	116761419	1.91146e+08	7.87899e+07	9.6527e+07	1.07734e+08
Q5XJY5	Coatomer subunit delta	Arcn1	1.90198e+08	1.99128e+08	2.07798e+08	1.76861e+08	1.75264e+08	1.74632e+08
Q8VCX1	Aldo-keto reductase family 1 member D1	Akr1d1	4.80387e+08	5.03551e+08	3.79646e+08	4.0651e+08	5.32605e+08	4.09302e+08
Q61694	NADPH-dependent 3-keto-steroid reductase Hsd3b5	Hsd3b5	4.18103e+08	4.56405e+08	4.48269e+08	4.43135e+08	4.22045e+08	5.48408e+08
P38060	Hydroxymethylglutaryl-CoA lyase, mitochondrial	Hmgcl	4.24034e+08	4.26489e+08	4.22217e+08	5.08977e+08	4.60383e+08	4.94068e+08
Q8K0E9	Dhdh protein (Fragment)	Dhdh	2.80487e+08	2.62171e+08	2.49611e+08	2.5051e+08	2.63336e+08	2.52048e+08
Q8QZS1	3-hydroxyisobutyryl-CoA hydrolase, mitochondrial	Hibch	3.75211e+08	3.76641e+08	3.74398e+08	3.17178e+08	3.25805e+08	3.32883e+08
Q9JHW2	Omega-amidase NIT2	Nit2	6.5845e+08	6.86604e+08	5.62429e+08	6.57624e+08	6.67296e+08	6.40772e+08
Q91XH5	Sepiapterin reductase	Spr	3.37512e+07	22641204	2.91674e+07	2.95718e+07	2.50271e+07	2.38429e+07
Q91WD5	NADH dehydrogenase [ubiquinone] iron-sulfur protein 2, mitochondrial	Ndufs2	2.9584e+08	2.87859e+08	2.67242e+08	3.27983e+08	3.17294e+08	3.43955e+08
P40124	Adenylyl cyclase-associated protein 1	Cap1	1.08328e+08	8.8481e+07	1.05127e+08	9.80802e+07	1.04435e+08	1.23785e+08
B1AZ14	Cordon-bleu protein-like 1	Cobll1	9.86501e+06	6228895	1.16659e+07	7.39675e+06	7.40704e+06	6.95852e+06
Q8JZZ0	UDP-glucuronosyltransferase 3A2	Ugt3a2	2.66007e+08	2.64022e+08	2.43534e+08	2.59721e+08	2.47823e+08	2.80695e+08
Q76MZ3	Serine/threonine-protein phosphatase 2A 65 kDa regulatory subunit A alpha isoform	Ppp2r1a	1.44227e+08	1.61847e+08	1.33778e+08	1.35679e+08	1.47767e+08	1.45704e+08
P17426	AP-2 complex subunit alpha-1	Ap2a1	2.64943e+07	19834093	2.61746e+07	1.4453e+07	1.92303e+07	1.90088e+07
B2RUC7	Serine/threonine kinase receptor associated protein	Strap	9.12152e+07	62546192	8.03088e+07	5.97853e+07	7.30233e+07	8.58153e+07
Q3TUF3	Calumenin	Calu	7.98347e+06	1.43621e+07	1.79669e+07	1.0977e+07	1.50015e+07	1.98571e+07
Q9DCM2	Glutathione S-transferase kappa 1	Gstk1	4.49164e+08	440159315	3.85924e+08	4.94518e+08	5.04421e+08	5.08883e+08
Q5YD48	APOBEC1 complementation factor	A1cf	1.30076e+08	6.13918e+07	8.98335e+07	5.3567e+07	6.9622e+07	6.97791e+07
Q00898	Alpha-1-antitrypsin 1-5	Serpina1e	1.08621e+08	121359114	1.42938e+08	9.90676e+07	1.02338e+08	1.13889e+08
Q148P2	3-oxoacyl-[acyl-carrier-protein] synthase, mitochondrial	Oxsm	1.57093e+08	1.48916e+08	1.2137e+08	1.24962e+08	1.36774e+08	1.22978e+08
Q9EQH2	Endoplasmic reticulum aminopeptidase 1	Erap1	9.52519e+07	95201147	9.18336e+07	6.16002e+07	8.38851e+07	1.00637e+08
O08553	Dihydropyrimidinase-related protein 2	Dpysl2	4.82541e+07	32139150	4.90736e+07	3.15262e+07	2.56862e+07	3.63419e+07
A0A0R4J1V0	Na(+)/H(+) exchange regulatory cofactor NHE-RF3	Pdzk1	6.54719e+07	8.15298e+07	1.61532e+08	1.32701e+08	7.57717e+07	7.16966e+07
P70333	Heterogeneous nuclear ribonucleoprotein H2	Hnrnph2	1.75833e+07	1.96484e+07	1.90814e+07	5.30779e+06	1.11732e+07	2.04406e+07
A6ZI44	Fructose-bisphosphate aldolase	Aldoa	2.41607e+08	1.91127e+08	2.10188e+08	1.64918e+08	1.51762e+08	1.58902e+08
P15626	Glutathione S-transferase Mu 2	Gstm2	1.37838e+08	164420108	1.50315e+08	1.32627e+08	1.82533e+08	1.66734e+08
Q60932	Voltage-dependent anion-selective channel protein 1	Vdac1	1.01216e+09	9.9971e+08	1.00613e+09	9.39807e+08	8.86483e+08	1.05747e+09
Q9D051	Pyruvate dehydrogenase E1 component subunit beta, mitochondrial	Pdhb	3.19368e+08	3.32465e+08	3.22022e+08	3.49063e+08	3.52003e+08	3.19547e+08
Q9D172	Glutamine amidotransferase-like class 1 domain-containing protein 3A, mitochondrial	Gatd3a	3.52209e+08	344410818	3.65761e+08	4.25106e+08	4.72657e+08	3.97925e+08
E9PUD2	Dynamin-1-like protein	Dnm1l	5.51171e+07	3.45775e+07	4.25317e+07	2.83096e+07	4.5591e+07	5.20221e+07
B2RXY7	Carbonyl reductase 1	Cbr1	3.83017e+08	3.35844e+08	3.80209e+08	4.75812e+08	4.27424e+08	3.76683e+08
Q3U9U5	B-cell receptor-associated protein	Bcap31	8.02205e+07	6.74324e+07	8.76227e+07	5.57939e+07	6.82913e+07	6.50822e+07
Q8C5H8	NAD kinase 2, mitochondrial	Nadk2	2.33367e+07	1.98451e+07	2.09612e+07	1.90468e+07	1.99596e+07	1.74996e+07
A2AJL3	FGGY carbohydrate kinase domain-containing protein	Fggy	1.3658e+08	1.49437e+08	1.59258e+08	1.62492e+08	1.30186e+08	1.49156e+08
Q80UT7	60S ribosomal protein L7a (Fragment)	Rpl7a	2.94518e+08	281270682	9.50478e+08	2.74638e+08	3.13298e+08	2.28148e+08
Q9DBK0	Acetyl-coenzyme A thioesterase	Acot12	3.50532e+07	5.16567e+07	4.13119e+07	6.31816e+07	5.19448e+07	3.17919e+07
Q9CVF5	Flavodoxin_2 domain-containing protein (Fragment)	Nqo2	3.20091e+08	4.57854e+08	2.88261e+08	2.6638e+08	2.48391e+08	2.80927e+08
Q9QXF8	Glycine N-methyltransferase	Gnmt	3.68789e+09	3.60949e+09	3.03064e+09	2.95231e+09	3.60731e+09	3.28064e+09
A0A498WGD8	Thioredoxin-like protein 1	Txnl1	1.31526e+08	1.0288e+08	1.11489e+08	1.23326e+08	1.04684e+08	1.08818e+08
P52480	Pyruvate kinase PKM	Pkm	9.86833e+07	134629980	1.36205e+08	1.07782e+08	8.76235e+07	1.04934e+08
Q3TDN8	AB hydrolase-1 domain-containing protein	Bphl	6.35381e+08	8.53279e+08	7.40323e+08	9.23264e+08	8.90813e+08	9.39981e+08
Q8C243	Peptidase A1 domain-containing protein	Ctsd	4.72181e+08	4.58855e+08	5.45601e+08	7.22324e+08	5.49594e+08	6.34284e+08
Q9D1Q6	Endoplasmic reticulum resident protein 44	Erp44	1.56114e+08	1.53059e+08	1.85857e+08	1.44636e+08	1.2999e+08	1.42592e+08
Q540D7	Alcohol dehydrogenase [NADP(+)]	Akr1a1	1.17742e+09	1174836055	1.08968e+09	1.14184e+09	1.11684e+09	1.0611e+09
A8Y5N4	17-beta-hydroxysteroid dehydrogenase 13	Hsd17b13	4.39882e+07	36683460	4.44291e+07	5.29115e+07	3.41631e+07	4.55728e+07
Q99JI4	26S proteasome non-ATPase regulatory subunit 6	Psmd6	1.42964e+08	1.22914e+08	1.5324e+08	1.33651e+08	1.31075e+08	1.39068e+08
Q64471	Glutathione S-transferase theta-1	Gstt1	5.14395e+08	5.08298e+08	4.03881e+08	5.6882e+08	5.09761e+08	5.65143e+08
Q99KC8	von Willebrand factor A domain-containing protein 5A	Vwa5a	4.86254e+07	69995519	6.82127e+07	5.12361e+07	5.57037e+07	6.26843e+07
Q8BGH2	Sorting and assembly machinery component 50 homolog	Samm50	2.70789e+08	2.3302e+08	2.32431e+08	2.61427e+08	2.50048e+08	2.83456e+08
Q3TIU8	Uncharacterized protein	Abce1	1.1844e+08	99579576	1.07354e+08	8.88418e+07	8.85677e+07	1.00816e+08
Q9DCX2	ATP synthase subunit d, mitochondrial	Atp5pd	1.31967e+09	1.15454e+09	1.2358e+09	1.25006e+09	1.28436e+09	1.23594e+09
O55125	Protein NipSnap homolog 1	Nipsnap1	7.35457e+08	7.70819e+08	7.12088e+08	8.88282e+08	7.89384e+08	8.35228e+08
Q3TH84	Cytochrome b5 heme-binding domain-containing protein	Pgrmc1	8.70592e+08	7.7192e+08	8.43134e+08	8.84113e+08	8.31419e+08	9.75376e+08
P24527	Leukotriene A-4 hydrolase	Lta4h	1.73869e+08	1.23495e+08	1.76723e+08	1.65726e+08	2.16646e+08	2.24848e+08
Q8BH95	Enoyl-CoA hydratase, mitochondrial	Echs1	9.73272e+08	1.10445e+09	1.09129e+09	1.11937e+09	1.18853e+09	1.13095e+09
Q9JMA1	Ubiquitin carboxyl-terminal hydrolase 14	Usp14	1.19364e+08	92660690	8.80401e+07	7.04847e+07	1.01227e+08	1.15272e+08
Q5CZX6	Acyl-CoA-binding domain-containing protein 5 (Fragment)	Acbd5	1.46301e+08	1.19549e+08	1.44954e+08	1.62221e+08	1.71447e+08	1.28945e+08
Q9DBH5	Vesicular integral-membrane protein VIP36	Lman2	1.87427e+08	1.76016e+08	1.6276e+08	1.33395e+08	1.46929e+08	1.83956e+08
Q9CXN7	Phenazine biosynthesis-like domain-containing protein 2	Pbld2	2.74072e+08	279333407	2.42818e+08	2.24107e+08	2.52312e+08	2.32665e+08
Q3UW64	Bifunctional UDP-N-acetylglucosamine 2-epimerase/N-acetylmannosamine kinase	Gne	1.3478e+08	1.36576e+08	1.29663e+08	8.30083e+07	1.02738e+08	1.28991e+08
Q8BVQ9	26S proteasome AAA-ATPase subunit RPT1	Psmc2	1.71313e+08	1.90044e+08	2.07547e+08	1.91128e+08	1.69188e+08	2.09486e+08
Q3U2P1	Protein transport protein Sec24A	Sec24a	8.36865e+06	8740972	8.96526e+06	5.60477e+06	6.89329e+06	7.14669e+06
P08249	Malate dehydrogenase, mitochondrial	Mdh2	2.58649e+09	2.83627e+09	2.9174e+09	3.67982e+09	3.13735e+09	3.28492e+09
Q8BRF7	Sec1 family domain-containing protein 1	Scfd1	4.15098e+07	3.58866e+07	6.17192e+07	3.76276e+07	4.25328e+07	4.11016e+07
Q8C0C7	Phenylalanine--tRNA ligase alpha subunit	Farsa	7.15977e+07	7.52014e+07	7.86559e+07	6.82206e+07	6.08953e+07	9.19924e+07
Q8K154	UDP-glucuronosyltransferase	Ugt2b34	3.97272e+08	3.29339e+08	4.2809e+08	4.15222e+08	4.85209e+08	5.23012e+08
P17751	Triosephosphate isomerase	Tpi1	1.80923e+09	1.74628e+09	1.7943e+09	1.73598e+09	1.57511e+09	1.48454e+09
Q3UWT6	Proteasome subunit alpha type	Psma2	1.04726e+08	111914832	1.14002e+08	9.33795e+07	1.12665e+08	1.23619e+08
Q5NC81	Nucleoside diphosphate kinase	Nme1	3.97522e+06	3.82005e+06	1.07856e+07	7.07218e+06	6.94202e+06	7.38625e+06
Q3UBN8	Uncharacterized protein	Bpnt1	2.33729e+08	1.68016e+08	1.94619e+08	2.00206e+08	2.09243e+08	1.91416e+08
Q91VM9	Inorganic pyrophosphatase 2, mitochondrial	Ppa2	1.23387e+08	99791478	1.12658e+08	1.0192e+08	1.35443e+08	1.20945e+08
Q3KQQ2	Major urinary protein 25	Mup3	3.36022e+08	305114559	4.0281e+08	2.14348e+08	2.00885e+08	2.0062e+08
O88986	2-amino-3-ketobutyrate coenzyme A ligase, mitochondrial	Gcat	2.23048e+08	2.51936e+08	2.7737e+08	1.83807e+08	2.65714e+08	2.45107e+08
Q8VCU1	Carboxylesterase 3B	Ces3b	3.40129e+08	3.38359e+08	3.82055e+08	3.84286e+08	3.3624e+08	4.42687e+08
Q8R016	Bleomycin hydrolase	Blmh	9.82762e+07	9.94941e+07	6.72555e+07	7.07874e+07	7.66809e+07	4.55668e+07
Q9D5J6	Sedoheptulokinase	Shpk	7.33433e+07	7.53134e+07	6.94888e+07	6.47811e+07	8.39386e+07	6.66397e+07
Q924Y0	Gamma-butyrobetaine dioxygenase	Bbox1	1.52707e+08	1.59613e+08	1.62585e+08	1.05787e+08	1.08853e+08	1.01443e+08
Q3U484	RNA helicase	Ddx3y	4.50875e+06	6.31697e+06	4.67796e+06	232605	4.62124e+06	3.02102e+06
B2RWI2	Lactamase, beta	Lactb	1.34472e+08	1.49801e+08	1.50413e+08	1.3681e+08	1.48945e+08	1.381e+08
P47791	Glutathione reductase, mitochondrial	Gsr	1.25716e+08	105967821	1.22581e+08	1.2411e+08	1.51922e+08	1.40864e+08
Q99LB2	Dehydrogenase/reductase SDR family member 4	Dhrs4	5.1734e+08	4.78989e+08	5.43613e+08	5.75035e+08	4.73627e+08	4.9918e+08
Q3U026	Uncharacterized protein	Mogs	9.0017e+08	8.14252e+07	9.21769e+07	8.73589e+07	7.39485e+07	7.32036e+07
Q91W90	Thioredoxin domain-containing protein 5	Txndc5	2.23257e+08	178668890	2.41126e+08	1.90351e+08	1.68453e+08	1.57796e+08
Q91YH5	Atlastin-3	Atl3	5.98974e+07	5.34543e+07	6.09004e+07	6.71459e+07	4.1673e+07	8.03821e+07
Q9JHW4	Selenocysteine-specific elongation factor	Eefsec	3.81802e+07	34435027	3.61744e+07	2.38656e+07	2.3388e+07	2.20768e+07
Q3TL33	Calumenin	Calu	2.24124e+06	2.19929e+06	1.87091e+07	2.69358e+06	3.04693e+06	2.30419e+06
P50516	V-type proton ATPase catalytic subunit A	Atp6v1a	7.65357e+08	3.85727e+08	4.49844e+08	5.46789e+08	4.60801e+08	2.41465e+08
Q3UEN9	Serine--pyruvate aminotransferase	Agxt	5.03905e+08	5.21755e+08	5.55949e+08	7.25251e+08	6.51852e+08	8.12932e+08
Q60866	Phosphotriesterase-related protein	Pter	1.43872e+08	1.41245e+08	1.04506e+08	1.04825e+08	9.85239e+07	9.99344e+07
Q9D6Y7	Mitochondrial peptide methionine sulfoxide reductase	Msra	3.7624e+08	3.60058e+08	3.46972e+08	4.25125e+08	4.18524e+08	4.22596e+08
Q923D2	Flavin reductase (NADPH)	Blvrb	5.06356e+08	4.9363e+08	4.81526e+08	4.38572e+08	4.51785e+08	3.87946e+08
P23953	Carboxylesterase 1C	Ces1c	1.44611e+08	1.49091e+08	1.44498e+08	9.83119e+07	1.25024e+08	1.2506e+08
Q9DCS3	Enoyl-[acyl-carrier-protein] reductase, mitochondrial	Mecr	9.92879e+07	1.08988e+08	1.07628e+08	1.31899e+08	1.13274e+08	1.52101e+08
Q52JJ6	Aminopeptidase	Enpep	5.50539e+07	67772465	9.20194e+07	8.50023e+07	7.35961e+07	8.49253e+07
Q8VHE0	Translocation protein SEC63 homolog	Sec63	9.56707e+07	8.92672e+07	1.07411e+08	8.11615e+07	7.59505e+07	1.07776e+08
P97351	40S ribosomal protein S3a	Rps3a	5.2838e+08	7.0158e+08	7.13766e+08	4.20946e+08	4.34355e+08	3.84406e+08
P47199	Quinone oxidoreductase	Cryz	3.74803e+08	423695870	3.87188e+08	4.31062e+08	4.16784e+08	3.99076e+08
A0A0R4J094	Fumarylacetoacetate hydrolase domain-containing 2A	Fahd2a	9.47765e+07	71916981	9.07511e+07	9.02526e+07	7.97088e+07	9.00912e+07
P62960	Y-box-binding protein 1	Ybx1	1.51946e+08	1.45945e+08	1.66651e+08	3.23747e+07	4.4409e+07	2.42916e+07
Q99J39	Malonyl-CoA decarboxylase, mitochondrial	Mlycd	1.00651e+08	126278359	1.45733e+08	1.50771e+08	1.57638e+08	1.64768e+08
Q02257	Junction plakoglobin	Jup	1.09323e+07	1.06433e+07	1.18624e+07	1.81034e+07	1.55285e+07	2.68031e+07
P42669	Transcriptional activator protein Pur-alpha	Pura	7.38874e+07	8.06658e+07	8.96222e+07	8.04778e+07	6.70106e+07	6.85648e+07
Q9D8W5	26S proteasome non-ATPase regulatory subunit 12	Psmd12	9.36726e+07	59809995	5.47487e+07	5.15194e+07	6.17343e+07	8.60524e+07
P63037	DnaJ homolog subfamily A member 1	Dnaja1	1.13337e+08	8.44424e+07	1.00845e+08	6.51976e+07	6.67167e+07	5.15559e+07
A0A0J9YU79	Ketohexokinase	Khk	9.46673e+08	9.81925e+08	9.07367e+08	7.84359e+08	1.00362e+09	9.29096e+08
Q8BFZ3	Beta-actin-like protein 2	Actbl2	2.80731e+07	22908976	2.11936e+07	2.33297e+07	2.20967e+07	1.26309e+07
Q7TQB3	Solute carrier organic anion transporter family member	Slco1a1	1.08795e+08	1.19285e+08	1.59451e+08	1.10384e+08	1.22368e+08	1.22797e+08
Q02788	Collagen alpha-2(VI) chain	Col6a2	3.75198e+07	3.44194e+07	8.05711e+07	4.67024e+07	4.45187e+07	3.7347e+07
Q91X91	Nicotinate-nucleotide pyrophosphorylase [carboxylating]	Qprt	6.96642e+08	7.28529e+08	7.18537e+08	5.97468e+08	5.93005e+08	6.10417e+08
P19639	Glutathione S-transferase Mu 3	Gstm3	2.05609e+08	1.66254e+08	2.16083e+08	2.44173e+08	2.5041e+08	2.60338e+08
Q6P3A8	2-oxoisovalerate dehydrogenase subunit beta, mitochondrial	Bckdhb	2.32635e+08	1.86839e+08	1.24418e+08	2.07824e+08	2.20478e+08	1.65039e+08
Q99L04	Dehydrogenase/reductase SDR family member 1	Dhrs1	3.15039e+08	3.29972e+08	3.33525e+08	2.21043e+08	2.6692e+08	2.51615e+08
Q8VBT2	L-serine dehydratase/L-threonine deaminase	Sds	2.89156e+08	3.00193e+08	2.6252e+08	1.45659e+08	1.52552e+08	1.4908e+08
P70349	Histidine triad nucleotide-binding protein 1	Hint1	5.42821e+08	474898319	4.61521e+08	4.60003e+08	5.03195e+08	4.48457e+08
Q8QZY1	Eukaryotic translation initiation factor 3 subunit L	Eif3l	6.40608e+07	6.73483e+07	7.1742e+07	7.65155e+07	8.99567e+07	9.85175e+07
Q3TW77	Uncharacterized protein	Grn	1.22128e+08	1.17164e+08	1.618e+08	1.07756e+08	1.2337e+08	1.35117e+08
Q9CPX4	Ferritin	Ftl1	3.01747e+08	2.77877e+08	3.32114e+08	4.00768e+08	5.62667e+08	5.76701e+08
P14148	60S ribosomal protein L7	Rpl7	5.61472e+08	626841218	6.40152e+08	3.98778e+08	3.79572e+08	4.10299e+08
Q14BL1	NAD(+) kinase (Fragment)	Nadk2	1.66828e+07	16749155	1.5591e+07	1.41154e+07	1.90738e+07	1.78527e+07
Q3UAJ1	Peptidyl-prolyl cis-trans isomerase	Ppia	1.91321e+09	2.0068e+09	2.05551e+09	2.29968e+09	2.04703e+09	2.38128e+09
Q3TML6	Protein-synthesizing GTPase	Eif2s3x	2.13892e+07	13777499	2.38619e+07	3.05596e+06	5.07985e+06	9.78786e+06
Q9CR16	Peptidyl-prolyl cis-trans isomerase D	Ppid	6.95902e+07	5.41686e+07	8.77149e+07	4.7597e+07	7.15596e+07	7.04679e+07
E9QN99	Protein ABHD14B	Abhd14b	6.04714e+08	5.95859e+08	5.96777e+08	7.45646e+08	7.57745e+08	7.54435e+08
Q91X75	Cyp2a4 protein	Cyp2a5	2.94492e+08	2.81942e+08	2.21835e+08	1.54977e+08	3.13703e+08	1.33113e+08
Q99KQ4	Nicotinamide phosphoribosyltransferase	Nampt	5.31411e+08	6.3266e+08	6.44e+08	6.98794e+08	6.32537e+08	7.10531e+08
P50396	Rab GDP dissociation inhibitor alpha	Gdi1	6.11746e+07	7.19954e+07	8.39448e+07	7.87434e+07	9.02781e+07	9.55976e+07
Q64674	Spermidine synthase	Srm	7.59999e+07	5.1913e+07	6.74632e+07	4.67518e+07	4.53921e+07	6.59355e+07
Q499J1	Ttpa protein (Fragment)	Ttpa	2.76693e+08	2.66702e+08	2.29039e+08	2.34864e+08	2.87667e+08	2.74724e+08
Q9Z2X1	Heterogeneous nuclear ribonucleoprotein F	Hnrnpf	1.13705e+08	1.24953e+08	1.83672e+08	1.14708e+08	1.4988e+08	2.39522e+08
Q9DCL9	Multifunctional protein ADE2	Paics	1.56947e+08	1.44986e+08	1.21256e+08	7.93805e+07	8.14151e+07	7.52296e+07
O54749	Cytochrome P450 2J5	Cyp2j5	1.30479e+08	1.78253e+08	1.00206e+08	9.06625e+07	1.31356e+08	1.67638e+08
Q8CG76	Aflatoxin B1 aldehyde reductase member 2	Akr7a2	3.56914e+08	387982570	3.97681e+08	4.44662e+08	4.53143e+08	4.815e+08
Q9EP75	Leukotriene-B4 omega-hydroxylase 3	Cyp4f14	4.56938e+07	40644848	3.16985e+07	3.50472e+07	4.49654e+07	4.9155e+07
Q9DCQ2	Putative L-aspartate dehydrogenase	Aspdh	4.36914e+08	4.37655e+08	4.37762e+08	3.90955e+08	3.85479e+08	3.8942e+08
Q9CPV4	Glyoxalase domain-containing protein 4	Glod4	2.40687e+08	2.29889e+08	2.57747e+08	2.72794e+08	3.11267e+08	2.94037e+08
P18760	Cofilin-1	Cfl1	4.85441e+08	3.25153e+08	4.15374e+08	3.97755e+08	3.29881e+08	3.46829e+08
Q8BWF0	Succinate-semialdehyde dehydrogenase, mitochondrial	Aldh5a1	2.48811e+08	282359714	2.74395e+08	2.95528e+08	2.93954e+08	3.05362e+08
P09055	Integrin beta-1	Itgb1	7.33423e+07	4.62293e+07	6.80671e+07	8.45547e+07	7.33293e+07	8.56291e+07
Q4FJQ0	Rab7	Rab7	1.60225e+08	140683093	1.73742e+08	2.52093e+08	1.68158e+08	2.20217e+08
E9Q5K4	Cytochrome P450 2C44	Cyp2c23	2.41942e+08	2.79699e+08	2.70135e+08	4.0718e+08	3.07802e+08	3.38859e+08
Q8VCT3	Aminopeptidase B	Rnpep	1.46206e+08	1.63744e+08	1.50795e+08	1.19622e+08	1.07529e+08	1.12009e+08
P62702	40S ribosomal protein S4, X isoform	Rps4x	2.70299e+08	321924898	3.43111e+08	1.72044e+08	1.95435e+08	1.9175e+08
Q543J5	Antithrombin-III	Serpinc1	1.21754e+08	9.35744e+07	1.15616e+08	7.27489e+07	7.31847e+07	7.71935e+07
Q9DB05	Alpha-soluble NSF attachment protein	Napa	1.30664e+08	1.40774e+08	1.43378e+08	1.52686e+08	1.56625e+08	1.33126e+08
P67778	Prohibitin	Phb	6.26286e+08	650231781	6.62309e+08	7.01641e+08	6.8259e+08	7.77662e+08
Q5DQJ3	F-actin-capping protein subunit alpha	Capza2	6.67321e+07	88482569	1.03199e+08	9.95534e+07	8.37138e+07	1.21738e+08
Q0VBU4	Coiled-coil domain-containing protein 47	Ccdc47	9.05122e+07	8.27859e+07	9.56022e+07	7.76073e+07	6.86427e+07	7.53683e+07
P43883	Perilipin-2	Plin2	1.8561e+07	39482455	3.79964e+07	1.36696e+08	1.37221e+08	1.03276e+08
F8VQC1	Signal recognition particle subunit SRP72	Srp72	7.247e+07	6.81801e+07	1.01051e+08	5.35476e+07	7.21167e+07	7.01961e+07
Q8JZN5	Complex I assembly factor ACAD9, mitochondrial	Acad9	5.36039e+07	9.37991e+07	6.44929e+07	4.46551e+07	7.62044e+07	6.47876e+07
Q61171	Peroxiredoxin-2	Prdx2	5.76018e+08	5.64911e+08	5.96841e+08	7.11936e+08	6.61704e+08	6.57584e+08
P63101	14-3-3 protein zeta/delta	Ywhaz	3.72188e+08	2.77931e+08	3.99772e+08	2.29283e+08	2.47634e+08	2.33244e+08
O70194	Eukaryotic translation initiation factor 3 subunit D	Eif3d	6.93209e+07	8.80097e+07	1.00272e+08	5.40206e+07	7.10226e+07	7.04672e+07
A0A0R4J1H2	Glycerate kinase	Glyctk	1.60714e+08	1.16588e+08	1.14171e+08	1.55082e+08	1.46512e+08	1.41691e+08
O35459	Delta(3,5)-Delta(2,4)-dienoyl-CoA isomerase, mitochondrial	Ech1	2.73781e+08	2.77511e+08	3.31689e+08	4.32898e+08	3.50284e+08	3.77176e+08
Q3U9N8	Inosine-5-monophosphate dehydrogenase	Impdh2	1.03294e+07	1.34024e+07	1.59101e+07	3.12169e+07	4.65423e+07	4.70649e+07
Q7TMK9	Heterogeneous nuclear ribonucleoprotein Q	Syncrip	8.40256e+07	8.04025e+07	8.56088e+07	7.8422e+07	7.21031e+07	7.11557e+07
B0G0Y1	cDNA fis, clone TRACH2008583,highly similar to CYTOCHROME P450 4A8	Cyp4a12b	1.2931e+07	1.05523e+07	5.57144e+06	9.93368e+06	7.64548e+06	6.3722e+06
P30115	Glutathione S-transferase A3	Gsta3	1.77058e+09	1.88364e+09	2.14886e+09	1.83791e+09	1.73466e+09	2.03271e+09
Q04857	Collagen alpha-1(VI) chain	Col6a1	4.7516e+07	87346809	7.37465e+07	4.21331e+07	5.1601e+07	4.11127e+07
A2ADY9	Protein DDI1 homolog 2	Ddi2	9.07649e+07	53226288	8.0316e+07	1.04245e+08	1.00286e+08	1.0747e+08
Q8K1X5	EH-domain containing 1 (Fragment)	Ehd1	1.30094e+07	1.71761e+07	1.80147e+07	9.72626e+06	1.06759e+07	1.85039e+07
Q9D0M3	Cytochrome c1, heme protein, mitochondrial	Cyc1	6.08693e+08	5.22469e+08	5.49764e+08	5.97355e+08	5.70751e+08	6.36802e+08
F8WIV5	Dynamin GTPase	Dnm2	8.17731e+07	7.14429e+07	9.95743e+07	1.03825e+08	1.12457e+08	1.1683e+08
Q8VDK1	Deaminated glutathione amidase	Nit1	2.12092e+08	2.31665e+08	2.24379e+08	2.05745e+08	2.23125e+08	2.11228e+08
E9PZD8	Ceruloplasmin	Cp	1.39014e+07	1.8761e+07	2.17565e+07	1.50848e+07	2.09017e+07	1.26946e+07
Q9QZQ8	Core histone macro-H2A.1	Macroh2a1	1.27025e+08	1.45644e+08	1.49229e+08	1.49091e+08	1.21027e+08	1.31751e+08
Q3TAW4	Protein transport protein SEC23	Sec23b	2.16692e+07	2.2181e+07	2.2609e+07	1.36278e+07	2.10947e+07	2.57832e+07
Q5RJV5	Polypyrimidine tract-binding protein 1	Ptbp1	1.51871e+08	1.40406e+08	1.50257e+08	1.51532e+08	1.2166e+08	1.31209e+08
Q3UNX5	Acyl-coenzyme A synthetase ACSM3, mitochondrial	Acsm3	9.05489e+07	5.58908e+07	8.425e+07	5.8114e+07	5.51313e+07	9.83466e+07
Q8C2Q7	Heterogeneous nuclear ribonucleoprotein H	Hnrnph1	1.8991e+07	1.62439e+07	2.16351e+07	1.80101e+07	1.60547e+07	1.51919e+07
P70441	Na(+)/H(+) exchange regulatory cofactor NHE-RF1	Slc9a3r1	1.8225e+08	1.36081e+08	2.05481e+08	1.73707e+08	1.77496e+08	2.1162e+08
Q922Q8	Leucine-rich repeat-containing protein 59	Lrrc59	2.18508e+08	306526366	3.07728e+08	2.96403e+08	3.02888e+08	3.16678e+08
Q9DB20	ATP synthase subunit O, mitochondrial	Atp5po	1.20113e+09	1.25641e+09	1.32048e+09	1.47565e+09	1.37894e+09	1.36171e+09
O88451	Retinol dehydrogenase 7	Rdh7	1.04995e+09	897416613	1.01548e+09	8.35009e+08	7.37281e+08	7.55423e+08
A0A075DC90	Cytochrome c oxidase subunit 2	COX2	9.52239e+08	9.8594e+08	9.31332e+08	1.05759e+09	9.80995e+08	9.03573e+08
P14152	Malate dehydrogenase, cytoplasmic	Mdh1	3.18631e+09	3.1213e+09	2.93823e+09	3.0313e+09	3.20017e+09	2.77264e+09
Q9DCM0	Persulfide dioxygenase ETHE1, mitochondrial	Ethe1	5.70409e+08	6.50027e+08	5.84063e+08	4.75061e+08	7.13143e+08	6.19901e+08
O09131	Glutathione S-transferase omega-1	Gsto1	4.34358e+08	3.53436e+08	3.38114e+08	4.27074e+08	4.05177e+08	3.7183e+08
A2AS89	Agmatinase, mitochondrial	Agmat	3.32769e+08	3.29892e+08	3.13493e+08	3.28029e+08	3.40326e+08	3.59168e+08
Q542G9	Annexin	Anxa2	6.29632e+07	56276724	7.35233e+07	7.43878e+07	8.41604e+07	7.78551e+07
Q3TVK3	Aspartyl aminopeptidase	Dnpep	1.83331e+08	1.85725e+08	1.78337e+08	1.8724e+08	1.62086e+08	1.61121e+08
P26150	3 beta-hydroxysteroid dehydrogenase/Delta 5-->4-isomerase type 3	Hsd3b3	2.42022e+08	1.94084e+08	1.89509e+08	1.55021e+08	1.55716e+08	1.32401e+08
P68254	14-3-3 protein theta	Ywhaq	7.4301e+07	9.71555e+07	1.0066e+08	8.34279e+07	9.18015e+07	6.99988e+07
P53395	Lipoamide acyltransferase component of branched-chain alpha-keto acid dehydrogenase complex, mitochondrial	Dbt	3.11109e+08	3.49789e+08	3.25453e+08	4.03269e+08	3.88116e+08	3.01196e+08
K3W4L7	Phenazine biosynthesis-like domain-containing protein 1	Pbld1	3.77775e+08	347766520	3.34726e+08	3.06288e+08	3.1338e+08	2.82148e+08
Q3U518	Glucosidase 2 subunit beta	Prkcsh	1.73192e+08	191735410	2.30493e+08	1.823e+08	1.79592e+08	2.18543e+08
Q3U0V1	Far upstream element-binding protein 2	Khsrp	1.00401e+08	1.00359e+08	1.24981e+08	7.73487e+07	8.06052e+07	8.20477e+07
O35969	Guanidinoacetate N-methyltransferase	Gamt	3.43505e+08	319617522	2.74612e+08	2.65169e+08	3.02874e+08	2.64019e+08
Q9WTI7	Unconventional myosin-Ic	Myo1c	2.07439e+07	21883018	2.56142e+07	1.99388e+07	1.43129e+07	3.37499e+07
A0A1B0GSU0	Aldehyde dehydrogenase family 16 member A1	Aldh16a1	6.55752e+07	7.10032e+07	6.80983e+07	6.6525e+07	5.78015e+07	5.32105e+07
P51658	Estradiol 17-beta-dehydrogenase 2	Hsd17b2	3.67265e+08	3.72247e+08	3.84607e+08	2.69357e+08	2.8369e+08	3.55311e+08
Q9Z0N2	Eukaryotic translation initiation factor 2 subunit 3, Y-linked	Eif2s3y	4.99653e+06	2206249	9.57263e+06	4.29425e+06	3.59177e+06	0
E9Q9P8	RDH16 family member 1	Rdh16f1	2.00982e+07	15716067	2.20723e+07	1.67874e+07	2.61985e+07	2.18153e+07
Q3V0Z8	DEAD box protein 5 (Fragment)	Ddx5	9.75572e+07	1.1782e+08	1.10684e+08	9.8525e+07	1.0902e+08	8.18608e+07
P27612	Phospholipase A-2-activating protein	Plaa	1.35561e+07	1.49779e+07	2.92752e+07	9.66792e+06	2.60897e+07	1.3035e+07
Q9WVJ2	26S proteasome non-ATPase regulatory subunit 13	Psmd13	1.4524e+08	1.7195e+08	1.47664e+08	1.38714e+08	1.43868e+08	1.79235e+08
Q9CQA3	Succinate dehydrogenase [ubiquinone] iron-sulfur subunit, mitochondrial	Sdhb	6.71352e+08	7.20302e+08	7.18491e+08	9.09397e+08	8.00304e+08	8.59428e+08
Q80TT4	MKIAA0719 protein (Fragment)	Tomm70a	6.7142e+07	7.22745e+07	8.45764e+07	6.06096e+07	7.52028e+07	8.10064e+07
Q9QYB1	Chloride intracellular channel protein 4	Clic4	6.19627e+07	6.77628e+07	8.70063e+07	7.53468e+07	7.49754e+07	9.45641e+07
Q9CWS0	N(G),N(G)-dimethylarginine dimethylaminohydrolase 1	Ddah1	2.04751e+08	1.58801e+08	1.68854e+08	2.13289e+08	1.63209e+08	1.8446e+08
Q6NXL1	Sec24-related gene family, member D (S. cerevisiae)	Sec24d	5.98806e+07	7.39836e+07	8.66493e+07	4.89215e+07	4.31463e+07	9.01981e+07
Q99L88	Beta-1-syntrophin	Sntb1	3.40161e+07	4.06361e+07	4.54324e+07	3.76619e+07	3.61953e+07	3.95678e+07
P48036	Annexin A5	Anxa5	3.06688e+08	3.01053e+08	3.81379e+08	3.5624e+08	3.05191e+08	2.81518e+08
Q3UK83	Helix-destabilizing protein	Hnrnpa1	7.3133e+07	62709822	8.23578e+07	5.65827e+07	4.71145e+07	4.06719e+07
Q8BP48	Methionine aminopeptidase 1	Metap1	1.29965e+07	2.16703e+07	2.18568e+07	1.82818e+07	2.52078e+07	2.28867e+07
P97364	Selenide, water dikinase 2	Sephs2	2.95604e+08	274298814	2.6734e+08	2.79312e+08	2.61116e+08	2.09642e+08
Q99KR3	Endoribonuclease LACTB2	Lactb2	4.75306e+08	3.87381e+08	4.38538e+08	4.46337e+08	4.21255e+08	3.5335e+08
Q64464	Cytochrome P450 3A13	Cyp3a13	1.77167e+08	2.24101e+08	1.78083e+08	1.4431e+08	1.62176e+08	1.92981e+08
Q3TLP5	Enoyl-CoA hydratase domain-containing protein 2, mitochondrial	Echdc2	3.0708e+08	306880860	3.14234e+08	3.45474e+08	3.21492e+08	3.92703e+08
Q3TL79	Aha1_N domain-containing protein	Ahsa1	5.40564e+07	4.37027e+07	6.32622e+07	3.80615e+07	3.79554e+07	4.23196e+07
P50171	(3R)-3-hydroxyacyl-CoA dehydrogenase	Hsd17b8	1.68038e+08	1.66007e+08	1.61695e+08	1.76709e+08	1.50681e+08	1.78941e+08
P42227	Signal transducer and activator of transcription 3	Stat3	1.9584e+07	3.00563e+07	9.19733e+07	4.88342e+07	2.54597e+07	5.64337e+07
Q3TIT5	Uncharacterized protein	Psap	4.95542e+08	4.91981e+08	5.75381e+08	4.88235e+08	4.14625e+08	4.56617e+08
P10605	Cathepsin B	Ctsb	3.79229e+08	3.56562e+08	3.8079e+08	3.23382e+08	3.61016e+08	4.23087e+08
A0A1W2P711	Melanoma inhibitory activity protein 2	Mia2	2.78857e+07	2.37268e+07	4.02277e+07	1.65334e+07	1.40278e+07	1.89836e+07
E9QNL5	Sulfotransferase	Sult1a1	3.719e+08	4.12615e+08	2.9424e+08	3.97231e+08	3.85796e+08	3.72023e+08
Q9WTP7	GTP:AMP phosphotransferase AK3, mitochondrial	Ak3	4.94184e+08	5.94212e+08	5.65124e+08	7.36805e+08	7.02663e+08	7.34013e+08
Q80V08	60S ribosomal protein L17 (Fragment)	Rpl17	4.24723e+08	548995366	5.92724e+08	3.11331e+08	3.18741e+08	2.28585e+08
Q9DD20	Methyltransferase-like protein 7B	Mettl7b	5.31566e+08	4.37118e+08	4.76949e+08	2.89223e+08	2.70786e+08	3.21834e+08
E9PV38	Carboxylic ester hydrolase	Ces2g	4.37742e+07	3.09445e+07	2.15151e+07	8.70739e+07	4.4207e+07	4.29187e+07
Q8R2P8	Lysine--tRNA ligase	Kars	1.01828e+08	7.42598e+07	1.2796e+08	1.53223e+08	1.00887e+08	1.21599e+08
Q99P30	Peroxisomal coenzyme A diphosphatase NUDT7	Nudt7	7.91273e+08	7.47664e+08	8.1967e+08	5.74718e+08	4.98564e+08	4.49415e+08
Q8BTY1	Kynurenine--oxoglutarate transaminase 1	Kyat1	1.53741e+08	145666349	1.41843e+08	1.52038e+08	1.3863e+08	1.63964e+08
Q3UKW2	Uncharacterized protein		3.10211e+08	2.83184e+08	3.48822e+08	3.15839e+08	3.45928e+08	3.93122e+08
A0A068WAQ5	Band 4.1 (Fragment)	Epb41	3.32031e+07	2.80537e+07	3.35685e+07	2.68298e+07	2.49423e+07	4.30961e+07
Q6ZWX6	Eukaryotic translation initiation factor 2 subunit 1	Eif2s1	1.66645e+08	1.69164e+08	1.6559e+08	1.59937e+08	1.6724e+08	1.81274e+08
Q02819	Nucleobindin-1	Nucb1	9.6204e+07	101754419	1.0039e+08	4.91526e+07	6.66979e+07	6.49493e+07
P70398	Probable ubiquitin carboxyl-terminal hydrolase FAF-X	Usp9x	3.96723e+07	4.27475e+07	4.6134e+07	2.48952e+07	2.95358e+07	3.36013e+07
Q923G3	F-actin-capping protein subunit beta	Capzb	1.60012e+08	1.5562e+08	1.68132e+08	1.51684e+08	1.49909e+08	1.7208e+08
P29699	Alpha-2-HS-glycoprotein	Ahsg	9.37359e+07	1.1349e+08	1.35107e+08	7.43383e+07	8.27731e+07	7.07798e+07
A0A1S6GWH2	RNA helicase	Ddx39b	8.75113e+07	2.29491e+07	2.57606e+07	8.89181e+07	3.7317e+07	3.01661e+07
Q9R0P5	Destrin	Dstn	2.6601e+08	2.29995e+08	2.5336e+08	1.92217e+08	2.07694e+08	1.88007e+08
E9QKR0	Guanine nucleotide-binding protein G(I)/G(S)/G(T) subunit beta-2	Gnb2	2.09985e+07	1.08035e+07	1.83192e+07	3.85771e+07	4.01634e+07	5.60462e+07
Q3TI05	Chaperonin containing Tcp1, subunit 6a (Zeta)	Cct6a	2.19536e+08	1.78943e+08	1.95958e+08	1.64896e+08	1.55465e+08	1.64938e+08
Q3USU4	Uncharacterized protein	Cyp7b1	1.34631e+08	1.67173e+08	1.71371e+08	5.73676e+07	9.71065e+07	1.20134e+08
O54734	Dolichyl-diphosphooligosaccharide--protein glycosyltransferase 48 kDa subunit	Ddost	3.46787e+08	338318387	3.52656e+08	3.03633e+08	2.73648e+08	3.44155e+08
Q5U5V2	Hydroxylysine kinase	Hykk	7.0045e+07	47622646	3.99764e+07	3.7433e+07	5.29931e+07	5.00773e+07
A0A5F8MPK9	Phosphatidylinositol-3-phosphatase SAC1	Sacm1l	6.74012e+07	7.68954e+07	8.41571e+07	5.82505e+07	6.20197e+07	7.99594e+07
P52196	Thiosulfate sulfurtransferase	Tst	1.09215e+09	1232471910	1.17329e+09	1.35998e+09	1.22543e+09	1.43378e+09
A0A0R4J050	N-acyl-L-amino-acid amidohydrolase	Acy1	9.64316e+07	9.07113e+07	9.79983e+07	1.02791e+08	8.94993e+07	8.86169e+07
P70699	Lysosomal alpha-glucosidase	Gaa	6.80153e+07	7.04154e+07	8.39152e+07	7.74176e+07	8.62078e+07	8.07956e+07
P51859	Hepatoma-derived growth factor	Hdgf	7.24927e+07	4.34547e+07	6.55274e+07	6.33026e+07	5.47016e+07	6.18543e+07
Q3TJ01	RNA-splicing ligase RtcB homolog	Rtcb	1.2524e+08	119300835	1.22205e+08	1.21187e+08	1.03878e+08	1.28317e+08
Q3TLE2	Uncharacterized protein	Fermt2	5.11746e+07	3.57115e+07	6.87144e+07	4.82929e+07	5.94409e+07	5.30045e+07
Q8CGB9	Insulin-degrading enzyme	Ide	6.79445e+07	8.51119e+07	5.4126e+07	7.35294e+07	6.57489e+07	7.89553e+07
Q9DC61	Mitochondrial-processing peptidase subunit alpha	Pmpca	7.54332e+07	6.07251e+07	4.53268e+07	6.44373e+07	6.0457e+07	7.82054e+07
P62141	Serine/threonine-protein phosphatase PP1-beta catalytic subunit	Ppp1cb	1.49186e+07	1.27673e+07	2.18092e+07	1.42663e+07	1.93347e+07	1.27503e+07
Q9WU19	Hydroxyacid oxidase 1	Hao1	1.30627e+08	112360756	1.76894e+08	2.33854e+08	1.63874e+08	1.54074e+08
Q99PT1	Rho GDP-dissociation inhibitor 1	Arhgdia	1.98162e+08	141639915	1.82485e+08	1.72759e+08	1.82139e+08	1.66775e+08
O09174	Alpha-methylacyl-CoA racemase	Amacr	2.82833e+08	339858713	3.42512e+08	4.26872e+08	3.98599e+08	4.24293e+08
O70503	Very-long-chain 3-oxoacyl-CoA reductase	Hsd17b12	3.05452e+08	2.73523e+08	3.1236e+08	2.12218e+08	2.40245e+08	2.21337e+08
Q91V41	Ras-related protein Rab-14	Rab14	1.0888e+08	114477105	1.49591e+08	1.6276e+08	1.48521e+08	1.47317e+08
Q05D44	Eukaryotic translation initiation factor 5B	Eif5b	9.5721e+06	1.1592e+07	9.6702e+06	6.01265e+06	7.66492e+06	9.2183e+06
P12265	Beta-glucuronidase	Gusb	6.20048e+07	2.2629e+07	8.1758e+07	4.19916e+07	5.27675e+07	7.21048e+07
Q9DB29	Isoamyl acetate-hydrolyzing esterase 1 homolog	Iah1	2.7121e+08	2.49419e+08	2.56502e+08	2.81541e+08	2.03138e+08	2.85373e+08
O55137	Acyl-coenzyme A thioesterase 1	Acot1	4.24658e+07	36379827	3.14924e+07	6.65622e+07	7.19956e+07	2.91067e+07
Q64176	Carboxylesterase 1E	Ces1e	1.64443e+08	1.31465e+08	1.23525e+08	7.16544e+07	1.34088e+08	1.16743e+08
B2RT14	UDP-glucuronosyltransferase	Ugt1a5	3.43517e+07	34134709	1.84331e+07	3.6961e+07	4.02516e+07	9.91519e+06
Q8BT90	40S ribosomal protein S17 (Fragment)	Rps17	2.19136e+08	212773543	2.35366e+08	1.62128e+08	1.63525e+08	1.16396e+08
Q99L45	Eukaryotic translation initiation factor 2 subunit 2	Eif2s2	6.28956e+07	4.96381e+07	1.11818e+08	9.18083e+07	9.42241e+07	7.60563e+07
O08807	Peroxiredoxin-4	Prdx4	1.6553e+08	140026026	1.71831e+08	1.61296e+08	1.33209e+08	1.75403e+08
Q8BL66	Early endosome antigen 1	Eea1	1.50887e+07	2.50286e+07	2.75942e+07	1.97226e+07	9.38614e+06	2.13264e+07
Q91VA7	Isocitrate dehydrogenase [NAD] subunit, mitochondrial	Idh3b	5.49698e+07	6.44547e+07	6.86556e+07	5.96785e+07	6.8611e+07	6.62776e+07
P62137	Serine/threonine-protein phosphatase PP1-alpha catalytic subunit	Ppp1ca	1.35382e+07	1.37552e+07	8.99627e+06	2.42186e+07	2.38569e+07	2.30493e+07
Q8K441	ATP-binding cassette sub-family A member 6	Abca6	1.47359e+07	1.14501e+07	1.14921e+07	2.43115e+07	1.17544e+07	3.34978e+07
Q8R0N6	Hydroxyacid-oxoacid transhydrogenase, mitochondrial	Adhfe1	9.89028e+07	8.33196e+07	9.16409e+07	1.02602e+08	1.10959e+08	1.28171e+08
Q9QUM9	Proteasome subunit alpha type-6	Psma6	2.29698e+08	261090564	2.56111e+08	3.07162e+08	2.61388e+08	2.92654e+08
P70266	6-phosphofructo-2-kinase/fructose-2,6-bisphosphatase 1	Pfkfb1	5.3187e+07	2.55333e+07	3.17174e+07	1.46463e+07	2.12684e+07	2.21279e+07
P19783	Cytochrome c oxidase subunit 4 isoform 1, mitochondrial	Cox4i1	9.12721e+08	9.76493e+08	9.24949e+08	1.01084e+09	9.34438e+08	1.05357e+09
O09159	Lysosomal alpha-mannosidase	Man2b1	2.78633e+07	2.14821e+07	2.851e+07	4.13133e+07	4.14644e+07	2.01436e+07
Q3UJU9	Regulator of microtubule dynamics protein 3	Rmdn3	7.94718e+07	8.49742e+07	9.55086e+07	1.12774e+08	9.18238e+07	9.63063e+07
Q3TSZ4	Aldose 1-epimerase	Galm	2.05636e+08	160236541	1.68219e+08	1.6411e+08	1.58153e+08	1.45528e+08
Q9QZD9	Eukaryotic translation initiation factor 3 subunit I	Eif3i	1.06002e+08	9.12153e+07	9.98524e+07	7.25487e+07	1.02241e+08	9.70773e+07
P51125	Calpastatin	Cast	3.78854e+07	2.80421e+07	3.70523e+07	2.68122e+07	2.89581e+07	2.0987e+07
A0JNY3	Molybdopterin molybdenumtransferase	Gphn	7.11925e+07	7.87447e+07	7.83969e+07	8.71976e+07	5.39445e+07	8.46353e+07
Q5SQB7	Nucleophosmin	Npm1	1.8938e+08	131289972	2.08236e+08	1.63482e+08	1.59756e+08	1.04208e+08
Q5M8R8	60S acidic ribosomal protein P0	Rplp0	9.76697e+08	972562232	1.03268e+09	8.59128e+08	8.11457e+08	8.9596e+08
Q9WVM8	Kynurenine/alpha-aminoadipate aminotransferase, mitochondrial	Aadat	2.03725e+08	196165965	1.83853e+08	1.66428e+08	2.01156e+08	1.71151e+08
Q91V28	6-phosphogluconate dehydrogenase, decarboxylating	Pgd	1.42715e+08	9.96044e+07	1.09956e+08	1.04816e+08	7.88451e+07	1.18466e+08
P97429	Annexin A4	Anxa4	1.1396e+08	9.71975e+07	1.39746e+08	1.09797e+08	1.05524e+08	7.91717e+07
Q5SW83	Uncharacterized protein	Actr2	1.69968e+08	1.40207e+08	1.77807e+08	1.67289e+08	1.46476e+08	1.80633e+08
Q9CR68	Cytochrome b-c1 complex subunit Rieske, mitochondrial	Uqcrfs1	4.09025e+08	4.78121e+08	4.55573e+08	5.62121e+08	4.09508e+08	4.3741e+08
Q8VCZ9	Hydroxyproline dehydrogenase	Prodh2	8.33616e+07	6.22667e+07	6.83915e+07	7.36895e+07	8.37236e+07	6.85863e+07
Q8C165	N-fatty-acyl-amino acid synthase/hydrolase PM20D1	Pm20d1	9.61118e+07	1.18401e+08	8.69778e+07	9.03777e+07	1.15307e+08	9.21414e+07
Q9CY58	Plasminogen activator inhibitor 1 RNA-binding protein	Serbp1	1.54933e+07	22714963	2.10373e+07	1.53364e+07	1.25304e+07	8.29409e+06
Q3TMH2	Secernin-3	Scrn3	3.38288e+07	3.29558e+07	3.66478e+07	3.27731e+07	2.77399e+07	3.18806e+07
B2RX12	ATP-binding cassette sub-family C member 3	Abcc3	1.62523e+07	1.66186e+07	2.7404e+07	4.88803e+07	3.21071e+07	2.80723e+07
E9Q8I0	Complement factor H	Cfh	1.31651e+07	2.29602e+07	2.54125e+07	2.09028e+07	2.20133e+07	1.99382e+07
P62334	26S proteasome regulatory subunit 10B	Psmc6	1.33126e+08	1.20654e+08	1.31085e+08	1.39253e+08	1.40346e+08	1.42659e+08
Q9CQV8	14-3-3 protein beta/alpha	Ywhab	1.02415e+08	111468032	1.23221e+08	1.08281e+08	1.03921e+08	1.18345e+08
Q8VCF0	Mitochondrial antiviral-signaling protein	Mavs	9.82666e+07	9.75189e+07	8.1622e+07	7.6232e+07	7.77251e+07	9.51016e+07
G5E902	Phosphate carrier protein, mitochondrial	Slc25a3	4.30979e+08	440277342	5.05504e+08	4.78228e+08	5.019e+08	5.08879e+08
P52792	Hexokinase-4	Gck	8.72033e+07	98765761	7.63069e+07	3.72222e+07	7.28302e+07	4.14562e+07
P14576	Signal recognition particle 54 kDa protein	Srp54	7.41039e+07	6.87598e+07	6.43522e+07	4.08523e+07	4.40347e+07	4.2968e+07
Q3UKA1	Uncharacterized protein	Dnajc3	4.84565e+07	6.35897e+07	7.32275e+07	3.42678e+07	4.06125e+07	4.60656e+07
Q6DFW4	Nucleolar protein 58	Nop58	5.79108e+07	6.88731e+07	9.86901e+07	6.43607e+07	4.84546e+07	7.27664e+07
O09012	Peroxisomal targeting signal 1 receptor	Pex5	4.61018e+07	3.34686e+07	3.26929e+07	3.18506e+07	3.29454e+07	5.48269e+07
Q5YLW3	40S ribosomal protein S3	Rps3	9.26737e+08	859870394	1.00329e+09	7.88761e+08	8.37207e+08	8.94746e+08
Q3TVT6	Prenylcys_lyase domain-containing protein	Pcyox1	1.29128e+08	6.39906e+07	5.47209e+07	9.64024e+07	8.35036e+07	9.11687e+07
Q8R1G2	Carboxymethylenebutenolidase homolog	Cmbl	3.06291e+08	337439340	2.95826e+08	2.17416e+08	3.0038e+08	2.48507e+08
Q3TGZ3	Isocitrate dehydrogenase [NAD] subunit, mitochondrial	Idh3g	6.7688e+07	4.88456e+07	5.75305e+07	6.1262e+07	5.24669e+07	5.12791e+07
Q9WUA2	Phenylalanine--tRNA ligase beta subunit	Farsb	1.23166e+08	1.59837e+08	1.40107e+08	1.57395e+08	1.43959e+08	1.49562e+08
P70195	Proteasome subunit beta type-7	Psmb7	9.65139e+07	8.0378e+07	1.11689e+08	6.98895e+07	6.6395e+07	7.64043e+07
Q8R0V5	Indoleamine 2,3-dioxygenase 2	Ido2	8.59268e+07	8.84591e+07	5.50407e+07	4.45272e+07	7.63527e+07	5.86822e+07
P62827	GTP-binding nuclear protein Ran	Ran	2.80888e+08	2.77211e+08	3.16226e+08	2.48117e+08	2.92174e+08	2.88762e+08
Q9DCN1	NAD-capped RNA hydrolase NUDT12	Nudt12	3.90424e+07	36309130	3.56611e+07	4.23219e+07	4.25006e+07	2.57297e+07
O35129	Prohibitin-2	Phb2	7.07882e+08	595308078	6.2969e+08	7.47232e+08	7.01932e+08	7.57396e+08
Q9DC69	NADH dehydrogenase [ubiquinone] 1 alpha subcomplex subunit 9, mitochondrial	Ndufa9	2.04298e+08	2.001e+08	1.81932e+08	1.37221e+08	1.35321e+08	1.75283e+08
Q3U1S6	Uncharacterized protein	Csde1	7.04016e+07	7.14604e+07	6.39365e+07	6.87772e+07	6.7329e+07	7.0228e+07
P08226	Apolipoprotein E	Apoe	3.14381e+08	3.50166e+08	3.80513e+08	2.60724e+08	2.16941e+08	2.73383e+08
Q9D1M0	Protein SEC13 homolog	Sec13	8.2707e+07	101661651	7.88832e+07	1.20009e+08	1.11931e+08	1.01626e+08
O08529	Calpain-2 catalytic subunit	Capn2	4.69265e+07	26301072	3.77238e+07	2.96736e+07	3.51658e+07	4.27254e+07
Q8BH59	Calcium-binding mitochondrial carrier protein Aralar1	Slc25a12	1.68363e+07	2.27154e+07	2.84005e+07	1.26591e+07	1.56598e+07	1.84073e+07
Q925I1	ATPase family AAA domain-containing protein 3	Atad3	9.77851e+07	107878711	8.86632e+07	1.14546e+08	9.2696e+07	1.05605e+08
Q99N18	Cytochrome P450 CYP4F15	Cyp4f15	1.53775e+07	14328106	1.11058e+07	9.76646e+06	1.01824e+07	1.23745e+07
Q99K30	Epidermal growth factor receptor kinase substrate 8-like protein 2	Eps8l2	1.86e+07	19492349	4.07672e+07	2.90195e+07	2.24906e+07	2.21255e+07
Q7TPW6	Solute carrier family 25 (Mitochondrial carnitine/acylcarnitine translocase), member 20	Slc25a20	3.73693e+08	2.78771e+08	3.36286e+08	3.34065e+08	3.15044e+08	3.87785e+08
G5E8T9	Hydroxyacylglutathione hydrolase, mitochondrial	Hagh	3.89871e+08	3.70394e+08	4.18761e+08	3.20376e+08	3.58945e+08	3.64903e+08
P26516	26S proteasome non-ATPase regulatory subunit 7	Psmd7	9.14646e+07	7.74178e+07	5.80521e+07	5.804e+07	7.44593e+07	7.0106e+07
Q9R092	17-beta-hydroxysteroid dehydrogenase type 6	Hsd17b6	5.33812e+07	4.03481e+07	6.01656e+07	1.27369e+08	4.94325e+07	4.17021e+07
Q3TGC5	Uncharacterized protein	Pebp1	5.4215e+08	5.22515e+08	5.00829e+08	5.47102e+08	5.66713e+08	6.17002e+08
Q8BT60	Copine-3	Cpne3	5.68907e+07	6.43975e+07	5.37257e+07	6.62487e+07	4.7203e+07	5.36603e+07
A0A140T8T4	60S ribosomal protein L9	Rpl9-ps6	2.35509e+08	262348351	2.86789e+08	1.93738e+08	1.90719e+08	2.00977e+08
Q3U8D2	TPR_REGION domain-containing protein	St13	1.27333e+08	7.18511e+07	1.00338e+08	8.97297e+07	8.07402e+07	8.54106e+07
P52760	2-iminobutanoate/2-iminopropanoate deaminase	Rida	3.5337e+09	3.36959e+09	3.46781e+09	3.55515e+09	3.65408e+09	3.31262e+09
G3UXL2	Ribose-phosphate diphosphokinase	Prps1l3	3.16082e+07	3.3235e+07	3.83504e+07	2.82966e+07	2.62382e+07	2.48005e+07
P27546	Microtubule-associated protein 4	Map4	3.28653e+06	8.36442e+06	4.38219e+06	7.56881e+06	6.22097e+06	6.67438e+06
O70251	Elongation factor 1-beta	Eef1b	5.07731e+08	4.11472e+08	4.90205e+08	4.8894e+08	4.72061e+08	4.97421e+08
Q0VG22	START domain containing 10	Stard10	4.72222e+08	388402659	5.04067e+08	4.1059e+08	4.37362e+08	3.55829e+08
F6ZFU0	Elongation factor 1-delta (Fragment)	Eef1d	1.4641e+07	12874646	1.35494e+07	9.57729e+06	9.98606e+06	1.14148e+07
A0A0R4J1E2	Elongation factor 1-delta	Eef1d	3.95925e+07	35427560	4.24766e+07	3.66452e+07	3.57666e+07	3.97369e+07
O54909	Retinol dehydrogenase 16	Rdh16	3.16858e+07	4.02095e+07	1.40056e+07	2.69287e+07	3.6741e+07	2.88368e+07
Q9D6Z1	Nucleolar protein 56	Nop56	1.82861e+08	1.38602e+08	1.87342e+08	1.41337e+08	1.44457e+08	1.38644e+08
G3X972	Sec24-related gene family, member C (S. cerevisiae)	Sec24c	4.25405e+07	376578513	3.30262e+08	4.93279e+07	5.45279e+07	5.33589e+07
P50172	Corticosteroid 11-beta-dehydrogenase isozyme 1	Hsd11b1	9.86795e+08	1.05704e+09	1.00997e+09	1.14363e+09	1.03422e+09	1.05585e+09
O35857	Mitochondrial import inner membrane translocase subunit TIM44	Timm44	4.94334e+07	7.04299e+07	7.93011e+07	8.57726e+07	8.23181e+07	6.45682e+07
B2RRH9	Glutamine amidotransferase	Gmps	3.13669e+07	3.35482e+07	2.63839e+07	1.94666e+07	2.32296e+07	2.98145e+07
Q3UZZ6	Sulfotransferase 1 family member D1	Sult1d1	4.02331e+08	3.79525e+08	3.35228e+08	3.02089e+08	4.67183e+08	3.81626e+08
Q9CQ60	6-phosphogluconolactonase	Pgls	1.35155e+08	138190416	1.30893e+08	1.63723e+08	1.57271e+08	1.70339e+08
P01901	H-2 class I histocompatibility antigen, K-B alpha chain	H2-K1	9.84322e+07	1.47081e+08	1.47598e+08	1.22101e+08	7.48335e+07	1.05473e+08
A0A0M3HEQ0	Thioredoxin-disulfide reductase	Txnrd2	1.79359e+07	3.95549e+07	1.15352e+07	1.73631e+07	1.47633e+07	1.76373e+07
Q7TPV4	Myb-binding protein 1A	Mybbp1a	6.77878e+07	6.54305e+07	8.01837e+07	6.0614e+07	6.66204e+07	6.27389e+07
Q61990	Poly(rC)-binding protein 2	Pcbp2	2.32553e+07	2.16869e+07	2.07124e+07	3.40177e+07	2.95445e+07	3.44171e+07
Q9CVB6	Actin-related protein 2/3 complex subunit 2	Arpc2	1.51363e+08	1.36898e+08	1.47562e+08	1.36629e+08	1.33312e+08	1.76891e+08
A0A0R4J038	Bradykinin	Kng1	6.13516e+07	6.20586e+07	5.9507e+07	2.23315e+07	5.03361e+07	5.57919e+07
Q61635	GTP-binding protein	Ifi47	4.36615e+07	2.68409e+07	6.8826e+07	3.29574e+07	3.86033e+07	5.2417e+07
P09528	Ferritin heavy chain	Fth1	6.24929e+07	2.52802e+07	4.07228e+07	1.28526e+08	2.12393e+08	1.51175e+08
A2AM97	Ribosomal protein 10	RP23-436K3.4-001	3.7605e+08	3.88942e+08	4.75199e+08	2.82379e+08	3.08882e+08	2.85522e+08
P42208	Septin-2	Septin2	7.2801e+07	6.52239e+07	7.26487e+07	5.89521e+07	5.2461e+07	4.89433e+07
P24369	Peptidyl-prolyl cis-trans isomerase B	Ppib	8.60187e+08	8.48224e+08	1.0219e+09	7.15919e+08	7.34521e+08	8.4395e+08
Q3TJN6	Sorting nexin	Snx5	2.20575e+07	2.85356e+07	4.67333e+07	3.74819e+07	3.41216e+07	5.89568e+07
Q3TDF8	Eukaryotic peptide chain release factor subunit 1	Etf1	9.17037e+07	6.67593e+07	7.07498e+07	9.7845e+07	9.42808e+07	1.11455e+08
A0A1L1STE6	Isocitrate dehydrogenase [NAD] subunit, mitochondrial	Idh3a	2.0615e+08	2.0524e+08	2.09101e+08	2.28323e+08	2.21402e+08	2.27036e+08
Q8BSE0	Regulator of microtubule dynamics protein 2	Rmdn2	1.56464e+08	162950816	1.26665e+08	2.22526e+08	2.37513e+08	2.58089e+08
Q9D2G2	Dihydrolipoyllysine-residue succinyltransferase component of 2-oxoglutarate dehydrogenase complex, mitochondrial	Dlst	3.88591e+08	417715193	3.90192e+08	4.48692e+08	4.13107e+08	4.10844e+08
Q9Z1J3	Cysteine desulfurase, mitochondrial	Nfs1	5.62698e+07	5.03087e+07	6.42799e+07	3.78982e+07	2.9607e+07	3.15592e+07
P34927	Asialoglycoprotein receptor 1	Asgr1	2.03325e+08	2.24153e+08	2.04872e+08	1.91442e+08	1.95627e+08	1.94603e+08
Q9QYY9	All-trans-retinol dehydrogenase [NAD(+)] ADH4	Adh4	4.96453e+07	62064206	3.5213e+07	6.83242e+07	7.25351e+07	6.85142e+07
Q60930	Voltage-dependent anion-selective channel protein 2	Vdac2	3.16085e+08	342370751	3.36085e+08	3.36813e+08	2.77406e+08	3.62437e+08
Q9R1S7	ATP-binding cassette sub-family C member 6	Abcc6	4.04936e+07	2.60781e+07	4.99607e+07	3.45466e+07	4.29265e+07	4.93325e+07
Q9D6J6	NADH dehydrogenase [ubiquinone] flavoprotein 2, mitochondrial	Ndufv2	1.12875e+08	121760145	7.74838e+07	1.46721e+08	1.35448e+08	1.31955e+08
Q9JK38	Glucosamine 6-phosphate N-acetyltransferase	Gnpnat1	1.03902e+08	9.1411e+07	1.34686e+08	1.03964e+08	1.26508e+08	1.07518e+08
A5GZX3	Lactoylglutathione lyase	Glo1	1.49277e+09	1.46121e+09	1.44492e+09	1.21637e+09	1.18011e+09	1.24385e+09
Q3UZG4	Aminoacyl tRNA synthase complex-interacting multifunctional protein 1	Aimp1	2.68009e+07	3.75198e+07	2.8026e+07	5.11238e+07	4.1561e+07	6.40592e+07
A8IP69	14-3-3 protein gamma subtype	Ywhag	1.9725e+08	1.13369e+08	1.40645e+08	1.08511e+08	1.23559e+08	1.068e+08
P62897	Cytochrome c, somatic	Cycs	7.85397e+08	8.53605e+08	9.2145e+08	8.77805e+08	7.69565e+08	9.21587e+08
Q9R0Q6	Actin-related protein 2/3 complex subunit 1A	Arpc1a	7.20549e+07	6.86995e+07	2.48211e+07	1.30115e+07	4.22443e+07	2.76099e+07
Q3UA17	Uncharacterized protein	Mtch2	3.31559e+08	312864226	3.4772e+08	3.75985e+08	3.67275e+08	4.24347e+08
P52503	NADH dehydrogenase [ubiquinone] iron-sulfur protein 6, mitochondrial	Ndufs6	8.20353e+07	9.72635e+07	1.28609e+08	1.01883e+08	9.55035e+07	8.45646e+07
Q5SX50	Profilin	Pfn1	9.08716e+08	916664031	9.90107e+08	8.6008e+08	8.20364e+08	8.42927e+08
Q80W21	Glutathione S-transferase Mu 7	Gstm7	5.2314e+07	5.77467e+07	5.4399e+07	5.36507e+07	6.63242e+07	7.35069e+07
Q9D1G1	Ras-related protein Rab-1B	Rab1b	7.58373e+07	73495581	8.02877e+07	5.66026e+07	4.95228e+07	5.76525e+07
Q9DBL7	Bifunctional coenzyme A synthase	Coasy	1.65206e+08	169593446	1.83009e+08	2.0375e+08	1.58296e+08	1.52143e+08
Q4FJZ6	GCS light chain	Gclm	1.12879e+08	1.07441e+08	1.65726e+08	1.72362e+08	1.51328e+08	1.32797e+08
O08547	Vesicle-trafficking protein SEC22b	Sec22b	7.06405e+07	71336653	7.83252e+07	7.07129e+07	6.514e+07	7.14962e+07
P62918	60S ribosomal protein L8	Rpl8	3.36921e+08	432292052	4.71393e+08	2.21171e+08	2.43846e+08	2.24244e+08
Q78IK4	MICOS complex subunit Mic27	Apool	4.10228e+07	3.17007e+07	3.41795e+07	5.7184e+07	4.56071e+07	5.14578e+07
Q9CZD3	Glycine--tRNA ligase	Gars1	2.6558e+07	2.41658e+07	2.35719e+07	3.83282e+07	4.53705e+07	4.71602e+07
Q6RI64	Proteasome subunit beta	Psmb1	1.83826e+08	1.86448e+08	1.88035e+08	1.32923e+08	2.11427e+08	1.48712e+08
Q790Y8	Glucose-6-phosphate 1-dehydrogenase	G6pdx	1.10328e+07	6.38354e+06	1.05557e+07	3.09847e+07	4.08748e+07	3.60803e+07
P11352	Glutathione peroxidase 1	Gpx1	1.54931e+09	1576356589	1.60302e+09	2.0955e+09	1.95341e+09	2.06452e+09
Q69ZX3	MKIAA0866 protein (Fragment)	Myh11	2.20934e+06	3.41588e+06	0	0	1.68379e+06	2.68274e+06
Q8JZZ5	Phosphatidylinositol transfer protein beta isoform	Pitpnb	5.78498e+07	5.04942e+07	5.77297e+07	4.54766e+07	3.7351e+07	3.86568e+07
Q8C7E7	Starch-binding domain-containing protein 1	Stbd1	6.41692e+07	6.63498e+07	8.52111e+07	7.98169e+07	8.58681e+07	8.74471e+07
Q3TUX3	Proteasome subunit alpha type	Psma5	3.53395e+08	327733041	3.18202e+08	3.22572e+08	3.21137e+08	3.43492e+08
Q3US15	NAD(P)-dependent steroid dehydrogenase-like protein	Nsdhl	8.10877e+07	5.23288e+07	3.63558e+07	4.7862e+07	4.19428e+07	3.70212e+07
P08752	Guanine nucleotide-binding protein G(i) subunit alpha-2	Gnai2	2.03578e+07	2.45851e+07	2.00199e+07	2.14076e+07	2.60467e+07	2.32524e+07
Q9CW42	Mitochondrial amidoxime-reducing component 1	Mtarc1	2.29321e+08	226074663	2.3356e+08	2.42443e+08	2.21228e+08	2.34281e+08
P35550	rRNA 2-O-methyltransferase fibrillarin	Fbl	7.28154e+07	6.12561e+07	7.42082e+07	6.4001e+07	5.97764e+07	5.12204e+07
Q8C483	Seryl-tRNA synthetase	Sars	8.66471e+07	5.95778e+07	8.21e+07	5.30434e+07	4.15149e+07	4.66885e+07
Q8VIJ6	Splicing factor, proline- and glutamine-rich	Sfpq	5.95405e+07	7.93715e+07	1.00996e+08	7.36313e+07	4.26638e+07	8.31865e+07
P99029	Peroxiredoxin-5, mitochondrial	Prdx5	5.78859e+08	6.67223e+08	6.65879e+08	6.80383e+08	7.42771e+08	9.07363e+08
O55234	Proteasome subunit beta type-5	Psmb5	1.7069e+08	1.24707e+08	1.24861e+08	1.15234e+08	1.37025e+08	1.17333e+08
Q497I3	Fatty acid binding protein 5, epidermal	Fabp5	2.67598e+08	186824133	3.17193e+08	1.98516e+08	1.03367e+08	2.2177e+08
Q3UVN5	NSFL1 cofactor p47	Nsfl1c	5.57277e+07	5.98834e+07	4.7653e+07	4.11665e+07	3.66194e+07	4.2493e+07
Q8JZQ2	AFG3-like protein 2	Afg3l2	1.86959e+07	1.97881e+07	2.54969e+07	2.45805e+07	4.08809e+07	2.97232e+07
P99027	60S acidic ribosomal protein P2	Rplp2	6.88096e+08	6.80208e+08	7.08359e+08	5.36149e+08	5.36714e+08	5.99974e+08
Q8CAS9	Protein mono-ADP-ribosyltransferase PARP9	Parp9	4.18622e+07	2.74722e+07	2.83644e+07	1.9785e+07	6.6841e+07	6.15e+07
Q91XF0	Pyridoxine-5-phosphate oxidase	Pnpo	1.54946e+08	1.55946e+08	1.66174e+08	1.67051e+08	1.68162e+08	1.83027e+08
P51855	Glutathione synthetase	Gss	1.17812e+08	1.16388e+08	1.34471e+08	1.57896e+08	1.38154e+08	1.4884e+08
Q9JHS4	ATP-dependent Clp protease ATP-binding subunit clpX-like, mitochondrial	Clpx	4.69215e+07	4.61637e+07	4.76205e+07	3.39062e+07	5.55111e+07	5.41359e+07
Q91VH6	Protein MEMO1	Memo1	5.73083e+07	19038755	1.10974e+07	2.72218e+07	1.30708e+07	2.26643e+07
Q3UFX6	Hydrolase_4 domain-containing protein	Mgll	2.37927e+07	4.7893e+07	3.09958e+07	2.01358e+07	5.5554e+07	3.43685e+07
A0A0R4J018	Thiopurine S-methyltransferase	Tpmt	2.18091e+08	2.02706e+08	2.17522e+08	1.3101e+08	2.09037e+08	2.02342e+08
Q3TTN3	Voltage-dependent anion-selective channel protein 3	Vdac3	1.67916e+08	179245590	1.82226e+08	1.58985e+08	1.32906e+08	1.35772e+08
P04919	Band 3 anion transport protein	Slc4a1	1.77664e+07	2.81647e+07	1.23671e+07	3.92839e+07	4.02262e+07	4.39337e+07
Q8BTZ7	Mannose-1-phosphate guanyltransferase beta	Gmppb	4.27369e+07	6.02605e+07	6.05822e+07	3.13475e+07	3.28245e+07	4.28683e+07
Q9WV55	Vesicle-associated membrane protein-associated protein A	Vapa	5.53754e+07	6.45497e+07	6.44404e+07	7.33329e+07	6.60486e+07	8.2669e+07
Q8BJW6	Eukaryotic translation initiation factor 2A	Eif2a	4.38406e+07	33612540	4.09369e+07	2.56485e+07	2.16564e+07	1.93892e+07
F6WHQ7	Glutathione S-transferase Mu 1 (Fragment)	Gstm1	1.7985e+06	0	4.7034e+06	0	4.94548e+06	3.34e+06
Q8BJY1	26S proteasome non-ATPase regulatory subunit 5	Psmd5	3.68295e+07	4.6089e+07	4.52255e+07	6.43639e+07	4.46441e+07	6.69276e+07
Q543E2	Uncharacterized protein	Slc25a15	2.97838e+08	3.03832e+08	3.15726e+08	3.1324e+08	3.28157e+08	3.70274e+08
Q6PHQ9	Polyadenylate-binding protein	Pabpc4	1.88008e+07	1.93533e+07	1.56424e+07	1.56576e+07	1.15257e+07	1.93205e+07
Q9CXT8	Mitochondrial-processing peptidase subunit beta	Pmpcb	3.25024e+07	41576373	5.44306e+07	3.88282e+07	4.16256e+07	4.45223e+07
Q9D2R0	Acetoacetyl-CoA synthetase	Aacs	1.8002e+08	1.7758e+08	1.50049e+08	1.21175e+08	1.08558e+08	1.2032e+08
Q570Z8	MKIAA4114 protein (Fragment)	Picalm	3.43249e+07	6.24608e+07	5.1556e+07	4.88413e+07	4.49813e+07	6.47844e+07
Q99KV1	DnaJ homolog subfamily B member 11	Dnajb11	8.27824e+07	70958132	9.41538e+07	4.77717e+07	5.01909e+07	5.87975e+07
Q99MZ7	Peroxisomal trans-2-enoyl-CoA reductase	Pecr	3.76836e+08	4.2452e+08	3.87636e+08	3.87941e+08	3.76557e+08	3.72334e+08
Q9DBP5	UMP-CMP kinase	Cmpk1	2.16487e+08	2.09796e+08	2.17239e+08	2.21599e+08	2.16472e+08	1.95128e+08
Q3T9L0	RNA helicase	Ddx39a	3.96759e+06	3410393	3.98546e+06	3.07116e+06	0	2.88669e+06
A0A2C9F2D2	Annexin	Anxa7	1.868e+08	1.78117e+08	1.85478e+08	1.63604e+08	1.37395e+08	1.33685e+08
Q6ZQ61	MKIAA0723 protein (Fragment)	Matr3	5.99891e+07	64233969	7.20275e+07	5.20502e+07	4.17711e+07	6.04088e+07
Q8BWM0	Prostaglandin E synthase 2	Ptges2	6.64608e+07	65382631	7.35744e+07	6.96591e+07	5.88826e+07	5.40634e+07
Q3TQC7	Ectonucleoside triphosphate diphosphohydrolase 5	Entpd5	1.24556e+08	1.16027e+08	8.12957e+07	6.47267e+07	8.57762e+07	8.02011e+07
Q3UP75	UDP-glucuronosyltransferase 3A1	Ugt3a1	1.6524e+07	2.11977e+07	1.61081e+07	3.29403e+07	1.10757e+07	1.09703e+07
Q3TMX5	Mesencephalic astrocyte-derived neurotrophic factor	Manf	1.91895e+08	1.92467e+08	2.65373e+08	1.43381e+08	1.38241e+08	1.82731e+08
O35660	Glutathione S-transferase Mu 6	Gstm6	8.99691e+07	9.91119e+07	8.06768e+07	1.15516e+08	1.35829e+08	1.113e+08
Q3U199	CYTOSOL_AP domain-containing protein	Npepl1	3.14807e+07	3.32065e+07	2.99206e+07	6.25831e+07	4.05818e+07	5.18723e+07
G3X8T3	Carboxypeptidase	Ctsa	1.60918e+07	3.94481e+07	5.90655e+07	6.40318e+07	5.39145e+07	5.21208e+07
Q99JY3	GTPase IMAP family member 4	Gimap4	5.75236e+07	66693530	6.56373e+07	5.16077e+07	5.69142e+07	5.6897e+07
P60670	Nuclear protein localization protein 4 homolog	Nploc4	3.06456e+07	2.1443e+07	2.31761e+07	2.17302e+07	9.77017e+06	1.96246e+07
A0A087WSP5	Signal transducer and activator of transcription	Stat1	2.71111e+07	3.65626e+07	3.29803e+07	2.69648e+07	2.70261e+07	3.87614e+07
Q9CQC9	GTP-binding protein SAR1b	Sar1b	1.60951e+08	152267640	1.64269e+08	1.33046e+08	1.36403e+08	1.01482e+08
A0A0R4J293	Protein-glutamine gamma-glutamyltransferase K	Tgm1	1.677e+07	1.66301e+07	3.56033e+07	3.43737e+07	1.41162e+07	3.93967e+07
Q3TJ94	Prothrombin	F2	3.08086e+07	2.43824e+07	3.25421e+07	1.53575e+07	1.40674e+07	1.76073e+07
P00920	Carbonic anhydrase 2	Ca2	1.12568e+08	178085577	1.49326e+08	2.31892e+08	2.49904e+08	2.19569e+08
P27046	Alpha-mannosidase 2	Man2a1	4.70125e+07	3.84015e+07	4.30196e+07	2.72034e+07	3.47862e+07	3.34213e+07
Q91YP3	Deoxyribose-phosphate aldolase	Dera	1.91316e+07	1.96905e+07	3.00871e+07	1.25918e+07	1.77537e+07	1.9091e+07
Q00623	Apolipoprotein A-I	Apoa1	6.17711e+08	7.50079e+08	6.77128e+08	6.23383e+08	6.42773e+08	7.27086e+08
P08228	Superoxide dismutase [Cu-Zn]	Sod1	3.58885e+09	3.29169e+09	3.328e+09	2.7271e+09	2.86766e+09	2.75537e+09
Q9D1D4	Transmembrane emp24 domain-containing protein 10	Tmed10	1.01687e+08	1.13105e+08	1.3158e+08	1.52024e+08	1.22845e+08	1.1835e+08
Q3TSY9	RRM domain-containing protein	Eif4b	3.18938e+07	4.41333e+07	4.61637e+07	2.57534e+07	4.23269e+07	2.92562e+07
P68510	14-3-3 protein eta	Ywhah	3.68574e+07	4.03339e+07	5.20656e+07	1.45903e+07	3.69571e+07	3.10552e+07
Q80WJ7	Protein LYRIC	Mtdh	2.51532e+07	2.94225e+07	3.33063e+07	2.6525e+07	2.01853e+07	1.90967e+07
Q99NF7	Protein-serine/threonine phosphatase	Ppm1b	2.9081e+07	2.63065e+07	2.80712e+07	2.63885e+07	1.81841e+07	2.47423e+07
Q9WUR2	Enoyl-CoA delta isomerase 2	Eci2	2.68549e+08	284684940	2.92865e+08	3.53982e+08	3.0188e+08	3.66138e+08
P97450	ATP synthase-coupling factor 6, mitochondrial	Atp5pf	3.33888e+08	3.37766e+08	3.56787e+08	4.60254e+08	4.05085e+08	4.68348e+08
Q91XE4	N-acyl-aromatic-L-amino acid amidohydrolase (carboxylate-forming)	Acy3	2.00055e+08	1.93682e+08	1.85486e+08	1.92024e+08	1.99261e+08	1.96053e+08
Q01339	Beta-2-glycoprotein 1	Apoh	5.83562e+07	5.36443e+07	6.11077e+07	6.41977e+07	5.66544e+07	5.79572e+07
P99026	Proteasome subunit beta type-4	Psmb4	1.49514e+08	179394333	1.54357e+08	1.72452e+08	1.77358e+08	1.79067e+08
Q91WU5	Arsenite methyltransferase	As3mt	3.8648e+07	4.45822e+07	4.3113e+07	4.43279e+07	4.25572e+07	3.74476e+07
Q9QZD8	Mitochondrial dicarboxylate carrier	Slc25a10	1.93259e+08	183056184	1.69977e+08	2.10789e+08	1.49355e+08	2.19942e+08
Q9CQQ7	ATP synthase F(0) complex subunit B1, mitochondrial	Atp5pb	5.03538e+08	4.20417e+08	4.21088e+08	4.28001e+08	4.48625e+08	4.86587e+08
P12382	ATP-dependent 6-phosphofructokinase, liver type	Pfkl	8.22201e+06	1.20386e+07	1.23707e+07	1.61836e+07	1.78394e+07	1.3573e+07
Q62418	Drebrin-like protein	Dbnl	2.60243e+07	1.34665e+07	2.16117e+07	3.30151e+07	3.03812e+07	2.15876e+07
Q3TDI5	Peroxin-19	Pex19	3.3974e+07	26346140	1.92494e+07	2.87509e+07	3.07779e+07	3.14855e+07
Q8R059	UDP-glucose 4-epimerase	Gale	3.84877e+07	45122148	5.63113e+07	4.06601e+07	2.61196e+07	4.65025e+07
E9QJW0	Glutathione transferase	Mgst1	2.93677e+09	2.904e+09	2.79824e+09	3.04657e+09	2.90832e+09	2.94213e+09
P84084	ADP-ribosylation factor 5	Arf5	1.47986e+07	2.82628e+07	2.43121e+07	2.76787e+07	2.82312e+07	3.1582e+07
Q8K1Z0	Ubiquinone biosynthesis protein COQ9, mitochondrial	Coq9	1.53045e+08	1.27009e+08	1.2872e+08	1.29975e+08	1.36266e+08	1.21626e+08
Q8R0F8	Acylpyruvase FAHD1, mitochondrial	Fahd1	1.17296e+08	1.19171e+08	1.14042e+08	1.13558e+08	1.35789e+08	1.32838e+08
Q80UL3	Galactokinase 1	Galk1	9.12516e+07	74743494	9.89272e+07	9.92265e+07	6.44286e+07	9.66645e+07
Q9D1P4	Cysteine and histidine-rich domain-containing protein 1	Chordc1	1.14987e+07	8.51704e+06	2.34055e+07	1.17764e+07	1.60658e+07	2.10874e+06
Q8BM55	Transmembrane protein 214	Tmem214	1.95996e+07	2.01081e+07	3.59087e+07	2.48831e+07	1.58687e+07	2.77256e+07
Q3TPZ5	Uncharacterized protein	Dctn2	2.0899e+07	4.22349e+07	2.67073e+07	3.15195e+07	1.82521e+07	2.49453e+07
Q9ERK4	Exportin-2	Cse1l	3.66018e+07	3.17888e+07	2.98713e+07	2.48742e+07	2.25128e+07	2.72085e+07
Q9QXT0	Protein canopy homolog 2	Cnpy2	1.23703e+08	1.12336e+08	1.31032e+08	1.11526e+08	1.0178e+08	1.29179e+08
P52430	Serum paraoxonase/arylesterase 1	Pon1	3.18844e+08	3.23525e+08	3.0708e+08	3.34152e+08	4.17435e+08	4.36747e+08
P61205	ADP-ribosylation factor 3	Arf3	2.15123e+08	186173332	1.92612e+08	1.87714e+08	1.8166e+08	2.09077e+08
Q9R1P3	Proteasome subunit beta type-2	Psmb2	1.04905e+08	5.39148e+07	1.18293e+08	6.36896e+07	6.07368e+07	7.14628e+07
Q9EQ06	Estradiol 17-beta-dehydrogenase 11	Hsd17b11	1.02492e+08	9.24601e+07	1.16211e+08	1.22776e+08	9.71825e+07	8.74431e+07
O55222	Integrin-linked protein kinase	Ilk	2.91778e+07	3.09689e+07	4.28673e+07	4.80873e+07	3.28845e+07	3.90244e+07
Q8R5I6	Glutathione S-transferase Mu 4	Gstm4	5.13036e+07	3.08132e+07	2.46268e+07	4.39822e+07	4.71823e+07	2.94915e+07
P42125	Enoyl-CoA delta isomerase 1, mitochondrial	Eci1	7.2014e+08	6.37885e+08	7.47623e+08	7.64524e+08	8.02798e+08	7.73031e+08
E9Q1G8	Septin	Septin7	5.18008e+07	5.2009e+07	6.17638e+07	3.88226e+07	3.35374e+07	4.45694e+07
Q60737	Casein kinase II subunit alpha	Csnk2a1	2.14664e+07	1.08244e+07	2.13707e+06	1.27628e+07	1.00758e+07	1.22873e+07
Q5SW88	RAB1A, member RAS oncogene family	Rab1a	4.02551e+07	23405860	3.44216e+07	4.67682e+07	4.81344e+07	3.96551e+07
Q8R050	Eukaryotic peptide chain release factor GTP-binding subunit ERF3A	Gspt1	8.90957e+07	8.00522e+07	8.37619e+07	6.95578e+07	5.50382e+07	5.39371e+07
P62983	Ubiquitin-40S ribosomal protein S27a	Rps27a	8.50267e+08	7.53018e+08	8.77619e+08	5.5602e+08	6.45671e+08	6.51787e+08
G3X9T7	Galectin-9	Lgals9	2.63748e+08	2.76019e+08	2.48841e+08	2.37569e+08	2.96946e+08	2.53123e+08
Q11011	Puromycin-sensitive aminopeptidase	Npepps	4.95673e+07	3.28279e+07	5.45123e+07	5.19096e+07	5.54547e+07	4.08192e+07
Q3UYL0	Nucleoside-diphosphate kinase (Fragment)	Ak4	9.55603e+07	8.70649e+07	9.58965e+07	9.1203e+07	9.27298e+07	1.029e+08
Q3URE1	Malonate--CoA ligase ACSF3, mitochondrial	Acsf3	3.28291e+07	3.91655e+07	3.82013e+07	1.18158e+07	2.642e+07	1.48684e+07
A0A0R4J0N7	7-alpha-hydroxycholest-4-en-3-one 12-alpha-hydroxylase	Cyp8b1	2.17124e+08	9.98136e+07	1.11718e+08	6.57965e+07	8.46981e+07	6.27116e+07
Q9D7J9	Enoyl-CoA hydratase domain-containing protein 3, mitochondrial	Echdc3	1.58157e+08	1.15816e+08	1.1073e+08	1.69912e+08	1.31652e+08	1.20336e+08
Q07797	Galectin-3-binding protein	Lgals3bp	2.02578e+07	21695628	2.49695e+07	4.77199e+06	4.977e+06	1.28319e+07
A0A0F7QZE4	MAb 110 heavy chain	HC	3.35986e+07	17577206	2.06832e+07	9.43566e+07	2.57729e+07	4.23436e+07
Q8CFA2	Aminomethyltransferase, mitochondrial	Amt	1.00633e+08	1.13648e+08	8.46979e+07	9.79929e+07	1.03711e+08	9.53743e+07
Q7TMF3	NADH dehydrogenase [ubiquinone] 1 alpha subcomplex subunit 12	Ndufa12	1.27041e+08	1.11165e+08	1.16525e+08	1.30911e+08	1.12452e+08	1.34425e+08
Q5SVP3	PA28 beta subunit	PSME2b	1.33227e+08	1.2239e+08	1.24716e+08	1.04135e+08	1.02094e+08	1.15323e+08
Q91V55	40S ribosomal protein S5	Rps5	3.92891e+08	3.51697e+08	4.22851e+08	2.48902e+08	2.61455e+08	2.66856e+08
V9GZG5	Palmitoyltransferase GLUL		1.4141e+08	109003024	1.24485e+08	7.72571e+07	9.72237e+07	7.30636e+07
A0A1S6GWG6	Vacuolar proton pump subunit B	Atp6v1b2	4.15561e+07	3.31697e+07	3.41411e+07	8.16429e+07	6.10038e+07	5.94621e+07
P63330	Serine/threonine-protein phosphatase 2A catalytic subunit alpha isoform	Ppp2ca	1.17701e+07	13243545	9.9499e+06	1.50326e+07	1.22073e+07	9.25058e+06
Q8BWU8	Ethanolamine-phosphate phospho-lyase	Etnppl	6.95247e+07	38475027	5.81081e+07	5.56854e+07	4.65918e+07	3.15204e+07
Q9R1P0	Proteasome subunit alpha type-4	Psma4	1.88687e+08	199828500	1.88976e+08	1.37793e+08	1.61381e+08	1.33258e+08
Q3UAS2	F-actin-capping protein subunit alpha	Capza1	5.11575e+07	49724438	6.81582e+07	3.89914e+07	4.55436e+07	7.01799e+07
Q9DBG7	Signal recognition particle receptor subunit alpha	Srpra	2.95027e+07	2.91873e+07	4.05814e+07	2.37254e+07	4.07794e+07	4.43969e+07
Q91VT4	3-oxoacyl-[acyl-carrier-protein] reductase	Cbr4	8.92298e+07	1.16898e+08	1.14861e+08	1.08887e+08	1.31344e+08	1.11885e+08
Q9WVE8	Protein kinase C and casein kinase substrate in neurons protein 2	Pacsin2	3.038e+07	14550449	2.41292e+07	3.67866e+07	2.95795e+07	3.55498e+07
A0A0A0MQN4	Ubiquitin-like modifier-activating enzyme ATG7	Atg7	2.30703e+08	1.70108e+08	1.94275e+08	2.98962e+08	2.35948e+08	2.58914e+08
Q9CXW3	Calcyclin-binding protein	Cacybp	7.38233e+06	6.91944e+06	1.29118e+07	1.20472e+07	8.57946e+06	1.92109e+07
Q6P4T2	U5 small nuclear ribonucleoprotein 200 kDa helicase	Snrnp200	1.24158e+07	1.06535e+07	1.87203e+07	1.36191e+06	1.02429e+07	9.0079e+06
Q6P5F9	Exportin-1	Xpo1	1.62855e+07	1.46018e+07	8.74267e+06	1.49409e+07	1.56476e+07	3.84005e+07
Q3UNI8	D-dopachrome tautomerase	Ddt	2.53248e+09	2.60113e+09	2.23288e+09	2.51236e+09	2.57497e+09	2.4937e+09
A0A1L1SQ51	Talin-2	Tln2	8.49833e+06	0	6.95428e+06	1.84698e+07	1.52052e+07	7.07425e+06
K3W4M4	ATP-dependent (S)-NAD(P)H-hydrate dehydratase	Naxd	5.97322e+07	4.93324e+07	4.77906e+07	5.0202e+07	5.77201e+07	4.99515e+07
Q9D6M3	Mitochondrial glutamate carrier 1	Slc25a22	1.4099e+08	1.52819e+08	1.5165e+08	1.45332e+08	2.74711e+08	1.85987e+08
Q8VBZ3	Cleft lip and palate transmembrane protein 1 homolog	Clptm1	1.77106e+07	2.13489e+07	2.06008e+07	3.3022e+07	2.73368e+07	3.66921e+07
Q9DBW0	Cytochrome P450 4V2	Cyp4v2	1.26279e+08	1.44299e+08	1.48869e+08	1.20572e+08	1.31713e+08	1.18768e+08
O70310	Glycylpeptide N-tetradecanoyltransferase 1	Nmt1	2.79408e+07	1.95806e+07	2.99319e+07	1.05869e+07	4.80516e+07	1.16749e+07
P49935	Pro-cathepsin H	Ctsh	1.02041e+08	114021349	1.41621e+08	1.85781e+08	1.70462e+08	1.67565e+08
G3UXA6	Polypyrimidine tract-binding protein 3	Ptbp3	1.26146e+07	1.4649e+07	1.85969e+07	1.57794e+07	1.63386e+07	1.76232e+07
A0A1B0GR11	Transaldolase	Taldo1	3.12689e+08	2.52702e+08	3.04558e+08	2.93881e+08	3.00825e+08	3.16507e+08
Q9CRB9	MICOS complex subunit Mic19	Chchd3	7.21538e+07	4.81341e+07	8.42197e+07	6.47996e+07	7.7022e+07	5.66662e+07
Q3U890	Histidine--tRNA ligase, cytoplasmic	Hars	3.36596e+07	3.13748e+07	4.95942e+07	5.50526e+07	5.40771e+07	5.18154e+07
P20108	Thioredoxin-dependent peroxide reductase, mitochondrial	Prdx3	3.70964e+08	318869491	3.06498e+08	3.91981e+08	3.88659e+08	4.05859e+08
Q5FWI9	AP-2 complex subunit mu	Ap2m1	1.49054e+08	1.10298e+08	1.10821e+08	1.04667e+08	1.06762e+08	8.92653e+07
Q4FJN9	Fdps protein	Fdps	3.06332e+08	2.39286e+08	2.29281e+08	1.02203e+08	1.38192e+08	1.92443e+08
P61750	ADP-ribosylation factor 4	Arf4	5.07475e+07	39347152	4.26301e+07	5.0836e+07	4.57104e+07	4.01402e+07
Q8BMA6	Signal recognition particle subunit SRP68	Srp68	5.36849e+07	5.2167e+07	4.42754e+07	4.09221e+07	3.24783e+07	2.17137e+07
Q62087	Serum paraoxonase/lactonase 3	Pon3	7.5882e+07	6.57718e+07	9.55475e+07	9.65168e+07	9.25025e+07	5.41928e+07
Q3TI79	PUA domain-containing protein	Dkc1	1.47597e+07	9.43364e+06	1.65766e+07	1.78912e+07	1.24678e+07	1.25433e+07
Q8K2C9	Very-long-chain (3R)-3-hydroxyacyl-CoA dehydratase 3	Hacd3	9.69737e+07	7.752e+07	9.2293e+07	9.1889e+07	9.24554e+07	9.24827e+07
Q11136	Xaa-Pro dipeptidase	Pepd	2.82773e+07	3.67115e+07	3.38779e+07	4.33786e+07	4.39796e+07	4.55263e+07
Q8K0D5	Elongation factor G, mitochondrial	Gfm1	4.23948e+07	3.9899e+07	5.04769e+07	4.35724e+07	4.50184e+07	6.02808e+07
A0JNU3	60 kDa lysophospholipase	Aspg	5.92922e+07	5.30763e+08	5.12597e+07	4.56148e+07	5.3422e+07	5.80259e+07
Q9CRD0	OCIA domain-containing protein 1	Ociad1	4.34672e+07	5.88842e+07	5.32334e+07	4.30806e+07	6.07462e+07	5.87176e+07
Q8C7S2	LIM zinc-binding domain-containing protein	Lima1	4.12705e+07	3.80136e+07	4.63372e+07	4.71672e+07	3.17928e+07	4.37683e+07
A0A0J9YUL3	Septin	Septin11	2.22615e+07	1.02817e+07	4.43335e+06	9.61934e+06	1.05152e+07	9.37357e+06
Q8R4N0	Citramalyl-CoA lyase, mitochondrial	Clybl	7.45044e+07	6.9825e+07	9.08836e+07	1.27832e+08	1.28365e+08	1.31124e+08
Q3U816	Oxidoreductase HTATIP2	Htatip2	4.40021e+07	2.34057e+07	3.17543e+07	4.45892e+07	5.28689e+07	2.99925e+07
Q8JZU2	Tricarboxylate transport protein, mitochondrial	Slc25a1	2.03158e+08	1.84457e+08	1.92108e+08	1.98208e+08	1.61039e+08	1.77491e+08
P97821	Dipeptidyl peptidase 1	Ctsc	1.29794e+07	3.45939e+07	3.98251e+07	3.27988e+07	2.42027e+07	3.5212e+07
Q5RKZ7	Molybdenum cofactor biosynthesis protein 1	Mocs1	2.96498e+07	7.40998e+07	2.4889e+07	2.0681e+07	2.05062e+07	2.37176e+07
G3UZP7	H-2 class I histocompatibility antigen, D-K alpha chain	H2-D1	3.13775e+07	3.39442e+07	3.90692e+07	3.13718e+07	3.26619e+07	5.39389e+07
Q9CYW4	Haloacid dehalogenase-like hydrolase domain-containing protein 3	Hdhd3	1.31327e+08	118132452	1.35181e+08	1.07909e+08	9.43619e+07	9.46568e+07
Q9WVJ3	Carboxypeptidase Q	Cpq	4.45233e+07	3.87514e+07	6.60119e+07	8.22284e+07	4.91068e+07	7.16628e+07
Q3U741	RNA helicase	Ddx17	1.31882e+07	5.54666e+07	5.87696e+07	4.40427e+07	5.52621e+07	4.04198e+07
Q80SW1	S-adenosylhomocysteine hydrolase-like protein 1	Ahcyl1	1.18357e+08	7.41797e+07	1.26119e+08	1.02002e+08	9.45018e+07	1.1529e+08
G5E866	Splicing factor 3B subunit 1	Sf3b1	2.29474e+07	2.05726e+07	3.30348e+07	2.29621e+07	1.88536e+07	2.28759e+07
Q9JJL3	Solute carrier organic anion transporter family member 1B2	Slco1b2	1.35993e+08	128345679	1.55822e+08	7.0977e+07	7.27823e+07	7.41933e+07
P56959	RNA-binding protein FUS	Fus	2.37527e+07	2.54711e+07	7.84531e+06	7.44054e+06	4.45702e+06	9.26135e+06
Q3THE2	Myosin regulatory light chain 12B	Myl12b	3.10728e+07	34129383	3.45726e+07	3.21576e+07	3.97693e+07	2.49202e+07
Q61102	Iron-sulfur clusters transporter ABCB7, mitochondrial	Abcb7	1.60642e+07	1.18995e+07	1.90188e+07	1.98865e+07	1.9126e+07	2.00799e+07
Q99L20	Glutathione S-transferase theta-3	Gstt3	1.70265e+08	1.92936e+08	1.2122e+08	1.88179e+08	2.18822e+08	1.97206e+08
P25444	40S ribosomal protein S2	Rps2	4.7975e+08	4.75145e+08	5.29543e+08	3.6486e+08	3.42079e+08	4.29995e+08
A2A7S7	Tyrosine--tRNA ligase	Yars	8.00458e+07	6.17607e+07	6.26937e+07	5.25899e+07	3.76483e+07	6.42694e+07
P10639	Thioredoxin	Txn	8.7969e+08	7.82378e+08	8.73449e+08	9.79809e+08	9.80197e+08	1.01764e+09
Q9CQ65	S-methyl-5-thioadenosine phosphorylase	Mtap	3.26589e+07	2.07621e+07	1.86083e+07	1.35823e+07	1.53725e+07	2.35235e+07
Q60668	Heterogeneous nuclear ribonucleoprotein D0	Hnrnpd	8.41263e+07	93286464	1.01158e+08	9.02335e+07	7.31361e+07	6.46931e+07
Q8BGC4	Prostaglandin reductase-3	Zadh2	1.42548e+08	1.48634e+08	1.57511e+08	1.64842e+08	1.59232e+08	1.88547e+08
Q99KP6	Pre-mRNA-processing factor 19	Prpf19	2.18882e+07	22033266	2.93312e+07	2.79064e+07	4.96804e+07	5.76974e+07
P70697	Uroporphyrinogen decarboxylase	Urod	8.54241e+07	85734771	8.30155e+07	8.59338e+07	7.30046e+07	8.20881e+07
Q6ZQI3	Malectin	Mlec	1.08808e+08	1.02984e+08	7.86299e+07	6.57058e+07	6.76594e+07	8.16278e+07
Q923B6	Metalloreductase STEAP4	Steap4	2.46462e+07	2.82492e+07	2.78891e+07	3.42932e+07	1.8895e+07	5.18422e+07
Q3TFH8	Phosphoacetylglucosamine mutase	Pgm3	6.7034e+07	8.51188e+07	6.5967e+07	3.63023e+07	5.63509e+07	5.68093e+07
Q571F9	MKIAA4115 protein (Fragment)	G3bp1	4.43612e+07	6.15524e+07	4.62942e+07	3.16892e+07	2.04683e+07	2.21152e+07
Q8K1M3	Protein kinase, cAMP dependent regulatory, type II alpha	Prkar2a	1.34162e+08	86758512	1.00109e+08	7.22312e+07	8.31398e+07	9.47164e+07
Q9DCT2	NADH dehydrogenase [ubiquinone] iron-sulfur protein 3, mitochondrial	Ndufs3	2.12452e+08	2.22085e+08	2.084e+08	2.79545e+08	2.31494e+08	2.44864e+08
Q3UJ70	3-hydroxy-3-methylglutaryl coenzyme A synthase	Hmgcs1	1.44423e+08	1.21097e+08	1.05479e+08	8.38931e+07	9.55336e+07	8.77338e+07
Q99PV0	Pre-mRNA-processing-splicing factor 8	Prpf8	2.57631e+07	1.34962e+07	1.76491e+07	8.06867e+06	3.23541e+07	1.07431e+07
Q3TN61	Uncharacterized protein	Rhoa	4.10985e+07	4.33381e+07	4.87625e+07	4.41205e+07	3.85138e+07	4.56492e+07
Q8K183	Pyridoxal kinase	Pdxk	8.27186e+07	6.87494e+07	6.91928e+07	5.31624e+07	5.48616e+07	4.32926e+07
Q3U6U7	T1-TrpRS	Wars	1.92874e+07	2.43278e+07	2.84564e+07	1.48656e+07	2.85777e+07	3.62781e+07
P28352	DNA-(apurinic or apyrimidinic site) endonuclease	Apex1	3.97603e+07	22983946	4.45933e+07	5.80981e+07	4.48241e+07	6.44847e+07
Q8VBW8	Tetratricopeptide repeat protein 36	Ttc36	1.93614e+08	2.18455e+08	1.71816e+08	1.24116e+08	1.38801e+08	1.50905e+08
P39447	Tight junction protein ZO-1	Tjp1	1.76843e+07	2.31058e+07	1.4114e+07	1.05791e+07	5.20344e+06	7.90409e+06
P12787	Cytochrome c oxidase subunit 5A, mitochondrial	Cox5a	5.64699e+08	549480492	5.47734e+08	6.02885e+08	6.42871e+08	5.94677e+08
P59017	Bcl-2-like protein 13	Bcl2l13	1.77291e+07	2.31801e+07	1.48449e+07	1.24413e+07	1.67367e+07	2.93758e+07
Q544R5	TAR DNA-binding protein 43	Tardbp	5.91854e+07	6.97725e+07	7.92439e+07	5.74584e+07	4.99914e+07	5.62677e+07
P15116	Cadherin-2	Cdh2	1.54796e+07	2.91185e+07	2.47602e+07	2.39956e+07	3.47757e+07	3.60065e+07
Q3ULJ0	Glycerol-3-phosphate dehydrogenase 1-like protein	Gpd1l	8.01016e+07	3.37863e+07	5.73066e+07	5.15834e+07	4.47804e+07	4.05415e+07
B7ZMR0	Ubiquitin carboxyl-terminal hydrolase	Mindy1	3.00047e+07	2.78868e+07	2.66938e+07	1.45256e+07	1.67761e+07	1.80012e+07
Q3TEL5	Lipase	Lipa	7.82649e+07	85973950	7.34193e+07	5.45043e+07	8.28157e+07	4.41469e+07
Q6NZN9	Selenide, water dikinase	Sephs1	3.19407e+07	3.12048e+07	2.80575e+07	2.24587e+07	1.60798e+07	2.17727e+07
Q8C2Q3	RNA-binding protein 14	Rbm14	2.16427e+07	1.50304e+07	2.58916e+07	1.44043e+07	2.44893e+07	2.68017e+07
O88833	Cytochrome P450 4A10	Cyp4a10	7.37106e+06	6.97489e+06	7.93039e+06	4.49967e+07	2.30877e+07	1.30694e+07
Q9CQE1	Protein NipSnap homolog 3B	Nipsnap3b	1.01524e+08	9.22597e+07	9.08383e+07	8.4472e+07	7.83536e+07	6.22723e+07
Q14DI6	Acyl-CoA thioesterase 4	Acot4	7.73232e+06	0	4.53628e+06	2.96698e+07	2.07762e+07	5.61251e+06
Q14AI7	COP9 signalosome complex subunit 4	Cops4	2.40055e+07	2.29429e+07	2.64345e+07	1.22949e+07	2.22218e+07	3.37298e+07
A0A1W2P7A1	40S ribosomal protein S12	Rps12	3.8344e+08	412349029	4.33008e+08	3.83859e+08	4.42427e+08	4.98171e+08
Q69ZN0	Guanine deaminase (Fragment)	Gda	4.27242e+07	5.10055e+07	3.55536e+07	5.39241e+07	7.31032e+07	6.47947e+07
Q3U7D2	Ribosomal protein L15	Rpl15	2.77509e+08	2.9225e+08	2.9017e+08	1.54598e+08	2.01897e+08	1.60479e+08
Q5EBG8	Uncharacterized protein C1orf50 homolog		3.17442e+07	1.86056e+07	2.69992e+07	2.42272e+07	2.60534e+07	2.32624e+07
Q5SX53	Uncharacterized protein	Slc25a11	1.24001e+08	1.52146e+08	1.31776e+08	1.02763e+08	1.0534e+08	1.27951e+08
Q69ZN1	MKIAA1252 protein (Fragment)	Sgpl1	3.29078e+07	2.44437e+07	3.09818e+07	3.4683e+07	3.88844e+07	3.64909e+07
Q543N7	Uncharacterized protein	Pacsin3	3.98532e+07	47465898	4.98042e+07	6.09554e+07	4.68245e+07	5.82408e+07
Q9QYA2	Mitochondrial import receptor subunit TOM40 homolog	Tomm40	4.08854e+07	50127236	4.0108e+07	4.48795e+07	5.01764e+07	5.61784e+07
Q5HZI6	GDP-4-keto-6-deoxy-D-mannose-3,5-epimerase-4-reductase	Gfus	3.72122e+07	4.845e+07	6.25566e+07	6.07013e+07	4.83567e+07	4.41365e+07
Q3TFE5	RNA helicase	Dhx15	3.73961e+07	41354662	3.86978e+07	8.31568e+07	5.54093e+07	5.19218e+07
Q8CCJ3	E3 UFM1-protein ligase 1	Ufl1	1.3817e+07	1.83291e+07	1.87749e+07	1.70124e+07	2.34861e+07	2.88616e+07
Q8C6B0	Methyltransferase-like 7A1	Mettl7a1	4.20019e+08	2.85343e+08	3.05556e+08	3.12576e+08	3.68036e+08	3.54446e+08
Q80UG5	Septin-9	Septin9	3.69818e+07	3.78726e+07	5.82267e+07	6.07941e+07	5.03817e+07	5.90148e+07
Q8VCY3	cDNA sequence BC089597	Rdh16f2	2.64094e+07	2.87567e+07	3.04416e+07	4.43037e+07	3.6205e+07	3.74989e+07
P00493	Hypoxanthine-guanine phosphoribosyltransferase	Hprt1	9.78473e+07	70384846	7.93275e+07	9.58066e+07	9.14235e+07	9.40097e+07
Q8R5L1	Complement component 1 Q subcomponent-binding protein, mitochondrial	C1qbp	2.37605e+08	3.01744e+08	3.45052e+08	2.84556e+08	2.84572e+08	3.02836e+08
P00375	Dihydrofolate reductase	Dhfr	1.29587e+08	1.02395e+08	1.22502e+08	1.04206e+08	1.09217e+08	1.06073e+08
P51863	V-type proton ATPase subunit d 1	Atp6v0d1	6.08956e+07	4.44405e+07	3.65264e+07	7.13112e+07	5.02383e+07	5.94706e+07
D6Q0F5	Cytoplasmic dynein intermediate chain 2 isoform 2.1	Dync1i2	8.00161e+06	8.52293e+06	1.56045e+07	3.57703e+07	4.54153e+06	1.1873e+07
Q3U5R8	Inositol-1-monophosphatase	Impa1	6.64123e+07	70182935	7.68402e+07	6.82377e+07	6.81965e+07	7.78629e+07
A0A1S6GWI0	Complex I-19kD	Ndufa8	1.39249e+08	1.44787e+08	1.34426e+08	1.26285e+08	1.37536e+08	1.5045e+08
Q91X52	L-xylulose reductase	Dcxr	1.19008e+08	1.62736e+08	1.30244e+08	9.41378e+07	1.26613e+08	1.43332e+08
Q6P542	ATP-binding cassette sub-family F member 1	Abcf1	2.10322e+07	2.94585e+07	3.07721e+07	1.93727e+07	2.26506e+07	1.96553e+07
Q91VC3	Eukaryotic initiation factor 4A-III	Eif4a3	2.42023e+07	2.65531e+07	2.61802e+07	2.58617e+07	2.4317e+07	2.52693e+07
A0A5F8MPT6	Cingulin	Cgn	7.35669e+06	6.12203e+06	9.45112e+06	5.569e+06	5.86324e+06	1.19247e+07
Q9CQJ8	NADH dehydrogenase [ubiquinone] 1 beta subcomplex subunit 9	Ndufb9	1.06461e+08	1.16346e+08	1.04064e+08	1.30123e+08	1.22719e+08	1.44026e+08
G3XA48	Isopentenyl-diphosphate Delta-isomerase	Idi1	1.12089e+08	7.42483e+07	8.46626e+07	6.06601e+07	6.88838e+07	4.87055e+07
Q61490	CD166 antigen	Alcam	3.17927e+07	4.51895e+07	4.93334e+07	5.72188e+07	4.59853e+07	5.8e+07
Q91YP0	L-2-hydroxyglutarate dehydrogenase, mitochondrial	L2hgdh	3.11067e+07	3.0223e+07	3.74576e+07	4.11713e+07	4.64196e+07	3.7814e+07
A0PJB5	Eif4g1 protein (Fragment)	Eif4g1	1.60907e+07	21095612	1.50526e+07	4.02337e+06	9.52868e+06	9.72041e+06
A1L2Z3	ER membrane protein complex subunit 1	Emc1	4.29719e+07	3.88097e+07	3.61699e+07	1.51418e+07	1.93204e+07	1.28193e+07
Q569Z6	Thyroid hormone receptor-associated protein 3	Thrap3	1.55311e+07	2.74116e+07	2.5185e+07	2.33394e+07	1.95373e+07	2.31776e+07
Q545G0	Proteasome subunit beta	Psmb3	2.10397e+08	1.65052e+08	1.84233e+08	1.48923e+08	1.86357e+08	1.9067e+08
P97823	Acyl-protein thioesterase 1	Lypla1	1.53517e+08	119461457	1.23502e+08	1.47451e+08	1.21254e+08	1.66559e+08
O35728	Cytochrome P450 4A14	Cyp4a14	8.98326e+06	1.168e+06	5.13396e+06	4.43674e+07	2.299e+07	1.1148e+07
P99025	GTP cyclohydrolase 1 feedback regulatory protein	Gchfr	1.95788e+08	173691021	1.55172e+08	2.40024e+08	2.3407e+08	2.45438e+08
Q91Z25	Actin-related protein 2/3 complex subunit	Arpc1b	3.09629e+07	6.72125e+06	2.38862e+07	2.71566e+07	3.84191e+06	1.51898e+07
Q7TNE1	Succinate--hydroxymethylglutarate CoA-transferase	Sugct	2.07163e+07	2.13507e+07	1.73631e+07	2.57091e+07	2.80021e+07	2.40616e+07
Q80X50	Ubiquitin-associated protein 2-like	Ubap2l	1.31193e+07	1.36244e+07	5.91979e+06	3.07265e+06	7.44853e+06	7.96459e+06
Q3UQL2	COP9 signalosome complex subunit 3	Cops3	3.25292e+07	2.21586e+07	3.51995e+07	2.7184e+07	1.40288e+07	2.52782e+07
P32067	Lupus La protein homolog	Ssb	3.76138e+07	5.1828e+07	4.27183e+07	4.2904e+07	4.40847e+07	3.36448e+07
P62242	40S ribosomal protein S8	Rps8	4.31217e+08	5.64951e+08	5.69767e+08	3.71406e+08	3.76236e+08	3.59743e+08
P47911	60S ribosomal protein L6	Rpl6	3.75907e+08	5.1168e+08	5.32017e+08	2.95469e+08	3.2369e+08	3.31216e+08
Q99JR1	Sideroflexin-1	Sfxn1	1.71664e+08	209037194	2.04255e+08	2.01057e+08	2.1032e+08	2.1123e+08
P11930	Nucleoside diphosphate-linked moiety X motif 19	Nudt19	3.84389e+07	3.15486e+07	4.67904e+07	7.71556e+07	5.7233e+07	4.05021e+07
Q543N3	LIM and SH3 domain protein 1	Lasp1	7.73404e+07	8.02716e+07	1.0433e+08	1.16351e+08	1.16336e+08	1.07298e+08
A2AN08	E3 ubiquitin-protein ligase UBR4	Ubr4	1.26692e+07	1.4846e+07	1.6408e+07	8.85164e+06	1.27927e+07	9.84757e+06
Q9JK81	MYG1 exonuclease	Myg1	9.114e+06	1.11958e+07	1.35437e+07	1.60452e+07	8.55126e+06	2.18662e+07
Q99M87	DnaJ homolog subfamily A member 3, mitochondrial	Dnaja3	4.68549e+07	5.42363e+07	5.29756e+07	5.40985e+07	4.95294e+07	4.45267e+07
Q7TQI3	Ubiquitin thioesterase OTUB1	Otub1	8.90073e+07	60256286	8.38743e+07	7.62936e+07	7.73758e+07	1.10257e+08
Q8C845	EF-hand domain-containing protein D2	Efhd2	2.63905e+07	1.12091e+07	1.33182e+07	2.25229e+07	2.61692e+07	3.73072e+07
Q9CPP6	NADH dehydrogenase [ubiquinone] 1 alpha subcomplex subunit 5	Ndufa5	1.29069e+08	1.20853e+08	1.2996e+08	8.76754e+07	1.14302e+08	1.21588e+08
Q4VWZ5	Acyl-CoA-binding protein	Dbi	2.03878e+09	1.93432e+09	2.03664e+09	2.27741e+09	1.9637e+09	1.98685e+09
P54822	Adenylosuccinate lyase	Adsl	3.72915e+07	28976699	3.44118e+07	1.74987e+07	2.67122e+07	2.81691e+07
O70400	PDZ and LIM domain protein 1	Pdlim1	2.19991e+07	22515261	1.55573e+07	3.23008e+07	3.38897e+07	3.96969e+07
A0A1S6GWI9	Uncharacterized protein	Lrpap1	2.58352e+07	2.79519e+07	2.15719e+07	2.34614e+07	2.43043e+07	2.33693e+07
Q8VCH6	Delta(24)-sterol reductase	Dhcr24	2.2949e+07	22315166	9.3774e+06	2.16282e+07	2.71409e+07	1.41718e+07
P13020	Gelsolin	Gsn	2.73834e+07	2.18165e+07	2.86174e+07	2.58764e+07	1.72183e+07	2.36475e+07
Q3TXD3	PKS_ER domain-containing protein	Vat1	2.3638e+07	1.86226e+07	2.95525e+07	3.459e+07	2.37783e+07	3.15124e+07
Q8VCW3	Tryptophan 2,3-dioxygenase	Tdo2	1.17794e+08	9.98393e+07	6.46562e+07	2.80935e+06	6.20973e+07	3.24724e+07
Q8BKZ9	Pyruvate dehydrogenase protein X component, mitochondrial	Pdhx	3.06157e+07	29758094	2.84238e+07	3.93494e+07	2.80642e+07	3.85887e+07
Q9D892	Inosine triphosphate pyrophosphatase	Itpa	7.76812e+07	7.23363e+07	6.28747e+07	5.48163e+07	4.78062e+07	6.05308e+07
Q91V64	Isochorismatase domain-containing protein 1	Isoc1	8.48107e+07	9.4288e+07	8.71684e+07	7.30266e+07	8.93075e+07	9.81517e+07
O35295	Transcriptional activator protein Pur-beta	Purb	1.58065e+07	1.58006e+07	2.12798e+07	4.74773e+06	1.25595e+07	8.35843e+06
Q3TIQ2	60S ribosomal protein L12	Rpl12	5.56701e+08	5.35171e+08	5.76293e+08	4.51376e+08	4.5339e+08	5.45201e+08
Q9CY49	WD_REPEATS_REGION domain-containing protein	Tbl2	8.17279e+07	9.42494e+07	9.47967e+07	7.58287e+07	7.34689e+07	1.02902e+08
Q6Q899	Antiviral innate immune response receptor RIG-I	Ddx58	9.44677e+06	6.53168e+06	1.34059e+07	2.93338e+06	6.21236e+06	1.24671e+07
P46935	E3 ubiquitin-protein ligase NEDD4	Nedd4	2.14474e+07	2.05164e+07	2.02686e+07	1.12363e+07	2.80425e+07	1.68145e+07
Q9WVQ5	Methylthioribulose-1-phosphate dehydratase	Apip	2.5595e+07	2.40414e+07	3.49625e+07	3.90704e+07	4.06328e+07	4.22866e+07
Q9ERU9	E3 SUMO-protein ligase RanBP2	Ranbp2	1.5039e+07	1.82542e+07	1.72535e+07	1.11942e+07	1.82581e+07	2.14164e+07
Q3U8X1	Eukaryotic translation initiation factor 3 subunit F	Eif3f	6.73411e+07	8.20791e+07	5.80893e+07	4.34201e+07	7.33216e+07	9.40613e+07
Q63932	Dual specificity mitogen-activated protein kinase kinase 2	Map2k2	5.86768e+06	3.09339e+06	3.41227e+06	2.00148e+06	5.3319e+06	9.4989e+06
Q6IRU2	Tropomyosin alpha-4 chain	Tpm4	4.737e+07	3.91818e+07	4.60835e+07	3.11527e+07	1.79738e+07	2.72554e+07
E9QAX2	Unconventional myosin-XVIIIa	Myo18a	3.35135e+06	3.148e+07	1.87479e+07	1.77447e+07	1.95746e+07	1.6608e+07
A0A1S6GWJ9	Elongation factor Ts, mitochondrial	Tsfm	5.29365e+07	4.37474e+07	3.87417e+07	4.82474e+07	4.42693e+07	3.60729e+07
A0A0R4J0S3	Reticulon-4-interacting protein 1, mitochondrial	Rtn4ip1	4.16318e+07	27831021	2.09696e+07	3.42182e+07	1.781e+07	2.61356e+07
P46460	Vesicle-fusing ATPase	Nsf	4.06874e+07	3.7663e+07	3.03684e+07	3.21536e+07	3.92234e+07	3.74838e+07
Q69ZG4	Glycerol-3-phosphate acyltransferase 1, mitochondrial (Fragment)	Gpam	3.45966e+07	35872627	2.57994e+07	2.36182e+07	2.92761e+07	3.07915e+07
Q3UDY1	Aldo_ket_red domain-containing protein	Akr1b3	6.51831e+07	62393135	7.55017e+07	5.65443e+07	7.71303e+07	6.95132e+07
P35278	Ras-related protein Rab-5C	Rab5c	4.46842e+07	4.23877e+07	5.63538e+07	4.82714e+07	4.93583e+07	5.1171e+07
Q9DBG5	Perilipin-3	Plin3	2.38087e+07	3.07531e+07	1.97794e+07	8.47138e+06	1.78016e+07	8.76669e+06
Q6ZWQ9	Myosin, light chain 12A, regulatory, non-sarcomeric	Myl12a	1.28471e+07	14766452	1.24253e+07	1.45723e+07	1.3988e+07	9.80515e+06
Q3U422	Complex I-9kD	Ndufv3	1.20286e+07	1.17167e+07	1.42969e+07	1.36758e+07	1.3585e+07	1.53764e+07
Q9Z1A1	TFG protein	Tfg	2.48784e+07	33742060	3.40894e+07	3.85387e+07	2.24742e+07	3.00516e+07
Q04750	DNA topoisomerase 1	Top1	8.02333e+06	1.03845e+07	2.14121e+07	2.53725e+07	2.39836e+07	2.05763e+07
Q9D5T0	Outer mitochondrial transmembrane helix translocase	Atad1	3.91296e+07	28981998	4.04161e+07	3.06527e+07	3.67358e+07	4.24822e+07
A2AN96	Retinoblastoma binding protein 9	Rbbp9	3.86792e+07	4.9704e+07	4.59719e+07	3.5758e+07	3.75778e+07	4.10774e+07
Q6PDI5	Proteasome adapter and scaffold protein ECM29	Ecpas	7.6077e+06	9.30289e+06	2.08314e+06	3.60794e+06	7.51708e+06	1.09244e+07
Q58E61	Igh protein	Igh	1.43779e+07	12903591	3.67697e+07	5.65218e+07	4.61805e+07	4.97655e+07
Q3UZ58	NADPH:adrenodoxin oxidoreductase, mitochondrial	Fdxr	1.48834e+07	2.10738e+07	2.57047e+07	2.25492e+07	2.34002e+07	2.49511e+07
Q99JX4	Eukaryotic translation initiation factor 3 subunit M	Eif3m	3.84221e+07	35971280	2.94234e+07	4.07196e+07	5.45901e+07	5.73836e+07
Q3UD06	ATP synthase subunit gamma	Atp5c1	9.18497e+08	1.03611e+09	1.07854e+09	9.46055e+08	9.44746e+08	8.43095e+08
Q60598	Src substrate cortactin	Cttn	6.0234e+07	4.52767e+07	6.83736e+07	5.24226e+07	5.32751e+07	4.92708e+07
P62806	Histone H4	H4c1	2.44269e+09	2.9277e+09	3.31764e+09	3.16251e+09	2.5845e+09	2.2928e+09
Q545C7	Uncharacterized protein	Csrp3	6.47002e+06	5.56548e+06	6.06674e+06	6.69333e+06	6.63086e+06	3.20835e+06
Q61133	Glutathione S-transferase theta-2	Gstt2	1.13918e+08	99999102	8.85843e+07	1.27149e+08	1.20411e+08	1.40836e+08
Q99J57	S-adenosylmethionine synthase	Mat2a	1.74766e+07	1.81957e+07	1.5186e+07	3.02192e+07	3.92215e+06	1.11307e+07
P62075	Mitochondrial import inner membrane translocase subunit Tim13	Timm13	1.27789e+08	1.32943e+08	1.41783e+08	1.81255e+08	1.68685e+08	1.64345e+08
Q9CQT1	Methylthioribose-1-phosphate isomerase	Mri1	2.31236e+07	1.75959e+07	2.71818e+07	1.22607e+07	1.63535e+07	2.53992e+07
Q3V100	Mannose-6-phosphate isomerase	Mpi	1.00064e+07	8.09852e+06	5.09944e+06	8.67086e+06	9.33482e+06	9.7066e+06
Q3TH64	Cytochrome b5 heme-binding domain-containing protein	Cyb5b	4.13325e+08	3.7368e+08	4.5601e+08	3.39611e+08	3.29865e+08	3.6991e+08
Q9WUU7	Cathepsin Z	Ctsz	9.46554e+07	6.20883e+07	1.10265e+08	6.10315e+07	6.31941e+07	8.97963e+07
Q3TVV7	OMPdecase	Umps	9.02976e+06	1.21433e+08	1.15698e+07	2.18441e+08	9.1441e+06	4.50083e+06
A0A0B4J1E7	Importin subunit alpha-3	Kpna4	6.47507e+06	2.63184e+06	0	6.85138e+06	4.77161e+06	1.04164e+07
Q91VA6	Polymerase delta-interacting protein 2	Poldip2	5.21608e+07	42605363	3.44426e+07	3.89032e+07	4.28979e+07	5.01973e+07
P07309	Transthyretin	Ttr	3.90661e+08	344301916	3.89462e+08	2.32382e+08	2.65491e+08	1.76908e+08
Q5EBP9	Tripartite motif-containing 28	Trim28	3.76966e+07	2.62607e+07	5.11996e+07	2.12983e+07	8.89907e+06	8.78226e+06
Q5M9J2	Histidine triad nucleotide binding protein 2	Hint2	2.93548e+08	3.21807e+08	3.16784e+08	3.11727e+08	3.1027e+08	3.63941e+08
Q3UE92	Xaa-Pro aminopeptidase 1	Xpnpep1	1.98752e+07	20783843	1.63923e+07	2.33153e+07	1.43338e+07	1.66552e+07
Q8R123	FAD synthase	Flad1	2.8428e+07	31070669	3.21489e+07	2.08393e+07	2.59954e+07	2.50235e+07
Q5SUH6	Clathrin interactor 1	Clint1	2.12196e+07	19947106	2.19322e+07	1.64791e+07	1.82149e+07	2.10284e+07
P63028	Translationally-controlled tumor protein	Tpt1	2.6199e+08	1.72122e+08	2.34459e+08	2.20272e+08	2.16067e+08	2.00102e+08
Q9CQW2	ADP-ribosylation factor-like protein 8B	Arl8b	3.95513e+07	3.48417e+07	4.3383e+07	5.52803e+07	3.71573e+07	4.14012e+07
Q9EPE9	Endoplasmic reticulum transmembrane helix translocase	Atp13a1	1.85775e+07	2.93684e+07	3.43495e+07	2.26185e+07	1.29452e+07	2.395e+07
P62843	40S ribosomal protein S15	Rps15	1.1523e+08	1.09572e+08	1.23981e+08	7.25581e+07	4.45723e+07	3.43762e+07
Q9DCS9	NADH dehydrogenase [ubiquinone] 1 beta subcomplex subunit 10	Ndufb10	1.81238e+08	1.80398e+08	1.8226e+08	1.59555e+08	1.42801e+08	1.47992e+08
Q3TQR3	Eukaryotic translation initiation factor 5	Eif5	1.03356e+08	9.83315e+07	1.13585e+08	9.20787e+07	7.54128e+07	7.91726e+07
Q3UI33	Methionine aminopeptidase 2	Metap2	1.63603e+07	1.1469e+07	1.68099e+07	1.04813e+07	1.28858e+07	1.07539e+07
Q922B1	ADP-ribose glycohydrolase MACROD1	Macrod1	5.32797e+07	52552103	4.16154e+07	4.00373e+07	4.0036e+07	3.30392e+07
G5E8R2	Tropomyosin alpha-1 chain	Tpm1	2.4202e+07	2.27815e+07	4.08755e+07	2.06355e+07	1.24753e+07	1.26718e+07
Q61646	Haptoglobin	Hp	4.83802e+07	63027574	6.12072e+07	1.35514e+07	1.97322e+07	2.56309e+07
G5E8U1	Sulfate anion transporter 1	Slc26a1	2.09385e+07	8.86238e+06	7.90633e+06	1.15864e+06	2.08261e+06	5.85e+06
Q3TSQ1	Sodium/potassium-transporting ATPase subunit beta	Atp1b1	1.33447e+08	9.86916e+07	1.41705e+08	1.4013e+08	1.23796e+08	1.2112e+08
Q5I0U7	Tubulin-specific chaperone A	Tbca	3.51702e+07	2.61402e+07	3.4668e+07	1.29503e+07	2.63047e+07	1.76429e+07
O35381	Acidic leucine-rich nuclear phosphoprotein 32 family member A	Anp32a	9.94359e+07	1.35423e+08	1.42875e+08	1.41007e+08	1.33386e+08	1.30079e+08
Q549A5	Clusterin	Clu	1.73409e+07	3.18411e+07	2.82521e+07	2.39636e+07	2.89672e+07	3.27062e+07
B2RY90	Isoc2a protein	Isoc2a	1.24707e+08	1.74992e+08	1.45682e+08	1.61254e+08	1.60331e+08	1.40417e+08
Q3TDN2	FAS-associated factor 2	Faf2	1.5189e+07	25394410	1.67531e+07	2.36203e+07	3.40721e+07	3.64224e+07
Q99JB2	Stomatin-like protein 2, mitochondrial	Stoml2	5.51321e+07	4.45057e+07	4.32502e+07	4.60748e+07	3.0263e+07	4.58701e+07
Q3TR93	Uncharacterized protein	Decr2	1.66042e+08	1.67712e+08	1.80016e+08	2.04333e+08	1.71227e+08	1.81855e+08
A2AUD5	Tumor protein D54	Tpd52l2	4.14667e+07	3.20629e+07	3.66171e+07	3.90332e+07	3.24551e+07	5.36093e+07
P26369	Splicing factor U2AF 65 kDa subunit	U2af2	8.20013e+07	1.06373e+08	1.13998e+08	8.65966e+07	1.33808e+08	8.17669e+07
A0A1B0GRP7	Pyridoxal phosphate homeostasis protein (Fragment)	Plpbp	9.11471e+07	114608992	1.02478e+08	8.22351e+07	1.20061e+08	1.0417e+08
Q7M0F4	Glutathione S-transferase (Fragments)		9.2551e+07	85230708	8.64627e+07	8.32651e+07	9.71957e+07	6.96033e+07
Q3TEU8	Coronin	Coro1c	3.81496e+07	3.47783e+07	4.42136e+07	1.46385e+07	1.4911e+07	2.00772e+07
Q9ER72	Cysteine--tRNA ligase, cytoplasmic	Cars1	3.9568e+07	2.51375e+07	3.64644e+07	2.43674e+07	4.37243e+07	5.84934e+07
O70569	Ribosomal protein S14	rps14	2.52725e+08	339738447	3.74963e+08	2.65266e+08	2.53633e+08	2.22044e+08
P62911	60S ribosomal protein L32	Rpl32	2.56829e+08	286573673	3.18446e+08	1.4525e+08	1.62569e+08	1.40431e+08
Q3V3N6	COP9 signalosome complex subunit 2	Cops2	2.03731e+07	2.12592e+07	1.6776e+07	1.79616e+07	1.36466e+07	1.48084e+07
H7BX95	Serine/arginine-rich splicing factor 1	Srsf1	8.50741e+07	7.28848e+07	1.01307e+08	8.35406e+07	6.33307e+07	9.37857e+07
P47856	Glutamine--fructose-6-phosphate aminotransferase [isomerizing] 1	Gfpt1	1.52628e+07	1.2947e+07	9.77043e+06	1.02716e+07	1.27512e+07	1.46165e+07
Q99LP6	GrpE protein homolog 1, mitochondrial	Grpel1	9.74254e+06	9.24653e+06	1.00926e+07	8.10135e+06	8.54085e+06	9.00824e+06
O88696	ATP-dependent Clp protease proteolytic subunit, mitochondrial	Clpp	2.18247e+08	2.12146e+08	2.20414e+08	1.87721e+08	1.94827e+08	2.12302e+08
Q3TCH7	Cullin-4A	Cul4a	3.64559e+06	3.78038e+06	3.55165e+06	0	3.04573e+06	2.27319e+06
P53994	Ras-related protein Rab-2A	Rab2a	7.37947e+07	6.77689e+07	6.75213e+07	8.1893e+07	7.3728e+07	7.13727e+07
B9EIE9	Adenylosuccinate synthetase isozyme 2	Adss	2.32257e+07	18377051	6.15286e+06	2.11348e+07	1.43874e+07	4.53944e+07
Q91YR1	Twinfilin-1	Twf1	5.53838e+07	6.27106e+07	6.47654e+07	7.68428e+07	3.25829e+08	7.93957e+07
Q5M9M4	40S ribosomal protein S15a	Rps15a	2.13958e+08	2.13152e+08	2.51154e+08	2.11111e+08	1.94658e+08	2.33039e+08
Q3TFQ8	Alpha-1,4 glucan phosphorylase	Pygb	0	9.46447e+06	1.0992e+07	1.11576e+07	6.66952e+06	1.11988e+07
Q9CQB4	Cytochrome b-c1 complex subunit 7	Uqcrb	2.56579e+08	2.93481e+08	3.3486e+08	2.96534e+08	2.96903e+08	3.20659e+08
Q9DCV4	Regulator of microtubule dynamics protein 1	Rmdn1	5.64544e+07	106858136	7.57952e+07	8.7661e+07	7.19609e+07	7.30885e+07
O35593	26S proteasome non-ATPase regulatory subunit 14	Psmd14	8.72114e+07	6.75986e+07	7.05752e+07	5.90316e+07	7.09456e+07	5.74945e+07
Q8R0Y8	Mitochondrial coenzyme A transporter SLC25A42	Slc25a42	3.82832e+07	33398515	2.23248e+07	1.97242e+07	3.64956e+07	1.99944e+07
Q9WUM3	Coronin-1B	Coro1b	9.78799e+07	1.11044e+08	9.90639e+07	1.00319e+08	1.12182e+08	9.99665e+07
Q9CY64	Biliverdin reductase A	Blvra	3.18506e+07	3.81653e+07	3.88277e+07	1.71741e+07	2.89195e+07	1.84883e+07
O35685	Nuclear migration protein nudC	Nudc	2.19337e+07	2.04441e+07	3.83338e+07	4.52812e+07	2.80881e+07	1.89616e+07
P63325	40S ribosomal protein S10	Rps10	1.48664e+08	120286452	1.29662e+08	9.76802e+07	1.01356e+08	9.72871e+07
Q8R2Y8	Peptidyl-tRNA hydrolase 2, mitochondrial	Ptrh2	3.88977e+07	3.96519e+07	4.9384e+07	2.52865e+07	1.69193e+07	2.79615e+07
Q61768	Kinesin-1 heavy chain	Kif5b	1.0895e+07	1.34164e+07	3.84069e+06	6.39275e+06	6.54757e+06	5.70163e+06
Q60865	Caprin-1	Caprin1	8.11395e+07	6.16824e+07	6.9124e+07	1.7757e+07	1.6028e+07	1.45002e+07
Q9DB79	40S ribosomal protein S11	Rps11	4.20787e+08	449277237	5.37076e+08	3.11696e+08	3.3473e+08	3.14152e+08
O35344	Importin subunit alpha-4	Kpna3	8.91445e+06	3.93036e+06	9.46496e+06	9.49262e+06	8.52278e+06	4.25163e+06
Q91WS0	CDGSH iron-sulfur domain-containing protein 1	Cisd1	3.53503e+08	3.59805e+08	3.44458e+08	2.83477e+08	2.93346e+08	3.26567e+08
A0MNP4	CDW13/WDR61	Wdr61	1.3069e+07	11460887	1.89397e+07	6.45971e+06	7.24578e+06	1.26659e+07
Q3UHW9	ADF-H domain-containing protein	Cfl2	9.5317e+07	81706055	9.49899e+07	8.4571e+07	8.32751e+07	8.56711e+07
Q9DCT1	1,5-anhydro-D-fructose reductase	Akr1e2	2.95307e+07	3.28588e+07	1.46727e+07	2.04084e+07	1.92826e+07	2.3441e+07
Q9DCP2	Sodium-coupled neutral amino acid transporter 3	Slc38a3	5.60516e+07	5.45734e+07	6.28917e+07	6.24488e+07	8.78818e+07	1.02279e+08
Q571A2	MKIAA4106 protein (Fragment)	Cul2	1.15039e+07	2.87409e+07	2.39222e+07	2.44504e+07	3.05805e+07	2.74585e+07
Q9ESP1	Stromal cell-derived factor 2-like protein 1	Sdf2l1	3.73298e+07	14178079	3.65242e+07	1.97779e+07	1.59177e+07	2.14568e+07
O88441	Metaxin-2	Mtx2	1.09314e+07	1.86008e+07	2.24321e+07	3.31137e+07	2.25195e+07	3.14549e+07
Q9CQR2	40S ribosomal protein S21	Rps21	1.99128e+08	2.06019e+08	2.25777e+08	1.43287e+08	1.85226e+08	1.67609e+08
A0A068BIT8	Proteasome subunit beta	Psmb8	4.11661e+07	60503134	5.39084e+07	4.08758e+07	5.4512e+07	5.23797e+07
O08997	Copper transport protein ATOX1	Atox1	1.40221e+08	1.38605e+08	1.44879e+08	1.45702e+08	1.66566e+08	1.93489e+08
Q3TWB8	Transmembrane 9 superfamily member	Tm9sf2	1.59805e+07	5.06696e+06	6.14553e+06	4.19865e+06	3.8876e+06	3.43315e+06
Q8BFW7	Lipoma-preferred partner homolog	Lpp	2.4273e+07	2.66582e+07	1.69304e+07	1.1887e+07	1.91209e+07	2.17249e+07
Q9QZX7	Serine racemase	Srr	1.74205e+07	1.74553e+07	1.2476e+07	2.10368e+07	1.94403e+07	1.6673e+07
P31001	Desmin	Des	2.07901e+07	2.92375e+07	3.02012e+07	1.86894e+07	1.31519e+07	2.01484e+07
Q8VDQ1	Prostaglandin reductase 2	Ptgr2	3.49986e+07	3.54248e+07	3.64402e+07	5.45388e+07	6.55839e+07	6.04709e+07
Q9Z1D1	Eukaryotic translation initiation factor 3 subunit G	Eif3g	5.15537e+07	4.51788e+07	4.84397e+07	2.18342e+07	4.20661e+07	2.82762e+07
Q8K4Z3	NAD(P)H-hydrate epimerase	Naxe	1.50636e+08	1.78757e+08	1.70816e+08	1.79681e+08	1.73875e+08	1.88909e+08
Q8BJL9	UDP-glucuronosyltransferase	Ugt2b35	7.62019e+07	7.16125e+07	6.14074e+07	9.74141e+07	1.15516e+08	1.13205e+08
P62751	60S ribosomal protein L23a	Rpl23a	2.66559e+08	352180830	3.74143e+08	1.6275e+08	1.75191e+08	1.52865e+08
Q99N19	Cytochrome P450 CYP4F13	Cyp4f13	2.14321e+07	1.29368e+07	2.40915e+07	3.26577e+07	1.42622e+07	4.11986e+07
Q3U6P5	RRM domain-containing protein	Hnrnpc	2.59492e+07	3.1315e+07	4.74803e+07	3.39245e+07	3.46938e+07	2.46912e+07
O88736	3-keto-steroid reductase/17-beta-hydroxysteroid dehydrogenase 7	Hsd17b7	1.78262e+07	15496049	1.44041e+07	1.77788e+07	1.47441e+07	2.38223e+07
Q9CQY3	Uncharacterized protein	Atp5l	4.3702e+08	428440460	4.68038e+08	5.35989e+08	5.21055e+08	5.37867e+08
Q9DAW9	Calponin-3	Cnn3	5.36399e+07	4.39598e+07	3.29464e+07	4.23875e+07	4.70816e+07	5.36105e+07
Q8BH80	Vesicle-associated membrane protein, associated protein B and C	Vapb	2.35307e+07	2.16584e+07	2.93068e+07	3.04599e+07	2.27285e+07	1.86825e+07
Q9D9V3	Ethylmalonyl-CoA decarboxylase	Echdc1	8.60776e+07	7.9815e+07	7.77848e+07	8.93856e+07	8.42579e+07	9.06967e+07
P61458	Pterin-4-alpha-carbinolamine dehydratase	Pcbd1	5.47855e+08	6.16927e+08	4.88419e+08	5.26179e+08	5.24092e+08	6.00408e+08
P09671	Superoxide dismutase [Mn], mitochondrial	Sod2	4.97058e+08	5.20339e+08	4.9622e+08	4.95961e+08	5.0996e+08	4.92642e+08
A0A140T8J4	Heme-binding protein 1	Hebp1	6.58851e+07	3.83689e+07	3.10434e+07	1.93787e+07	2.73542e+07	3.37793e+07
Q3UXP2	RuvB-like helicase	Ruvbl2	9.84864e+06	1.07219e+07	3.2102e+07	2.28129e+07	8.58486e+06	1.72875e+07
A0A1S6GWI4	Complex I-15 kDa	Ndufs5	1.22641e+08	1.12663e+08	1.11563e+08	1.0218e+08	1.1191e+08	8.34847e+07
Q3ULK8	Uncharacterized protein	Cnbp	2.07247e+07	2.87389e+07	3.12259e+07	1.04909e+07	1.10866e+07	1.24097e+07
Q9DCT8	Cysteine-rich protein 2	Crip2	3.67785e+07	30688397	3.90839e+07	1.51474e+07	3.89463e+07	2.28114e+07
P21440	Phosphatidylcholine translocator ABCB4	Abcb4	1.41222e+07	22471914	1.974e+07	2.58339e+07	1.89068e+07	2.15402e+07
Q8BFY9	Transportin-1	Tnpo1	2.1906e+07	18559239	1.54709e+07	3.82108e+07	2.5629e+07	3.44696e+07
P62830	60S ribosomal protein L23	Rpl23	3.04055e+08	4.21225e+08	4.43753e+08	3.30379e+08	2.86087e+08	3.21126e+08
Q8K4F5	Protein ABHD11	Abhd11	4.03286e+07	2.17168e+07	2.76742e+07	1.92893e+07	1.61155e+07	1.85545e+07
Q3UKX8	AP-1 complex subunit gamma	Ap1g1	4.1986e+07	3.31115e+07	4.06052e+07	3.86169e+07	3.70416e+07	4.10088e+07
P50295	Arylamine N-acetyltransferase 2	Nat2	1.55398e+07	34301629	3.23264e+07	3.10859e+07	3.78185e+07	3.42567e+07
Q78IG7	Transcription factor BTF3 (Fragment)	Btf3l4	1.26574e+07	4.55879e+07	5.704e+07	2.0791e+07	2.96258e+07	1.25782e+07
Q9QYF1	Retinol dehydrogenase 11	Rdh11	4.56123e+07	38673613	4.28835e+07	2.83737e+07	3.31032e+07	3.21133e+07
Q8K4H1	Kynurenine formamidase	Afmid	1.99272e+07	18557439	2.41987e+07	2.28381e+07	2.2124e+07	2.38124e+07
B1AT82	Phosphoribosyl pyrophosphate synthase-associated protein 1	Prpsap1	2.44111e+07	25872873	2.66489e+07	3.44018e+07	3.20123e+07	2.8432e+07
Q3UIT2	COP9 signalosome complex subunit 6	Cops6	1.78192e+07	1.52392e+07	1.20724e+07	1.74786e+07	2.19653e+07	1.8369e+07
Q3U1C2	RuvB-like helicase	Ruvbl1	2.97486e+07	2.61478e+07	3.2184e+07	3.81006e+07	3.74431e+07	3.10203e+07
Q58E56	Igh protein	Igh	1.37758e+07	6.10755e+06	1.27477e+07	4.3081e+07	2.1671e+06	3.25093e+06
Q9CXW4	60S ribosomal protein L11	Rpl11	1.7949e+08	1.74712e+08	1.96886e+08	1.37291e+08	1.54798e+08	1.75107e+08
Q62446	Peptidyl-prolyl cis-trans isomerase FKBP3	Fkbp3	5.84848e+07	49214535	7.25539e+07	5.70761e+07	7.20756e+07	5.33601e+07
P29788	Vitronectin	Vtn	2.32978e+07	33553623	2.98665e+07	2.52692e+07	1.74046e+07	1.57173e+07
Q8VC77	Akr1c20 protein	Akr1c20	1.48065e+07	2.60404e+07	2.81402e+07	2.15788e+07	1.85719e+07	2.5076e+07
O08600	Endonuclease G, mitochondrial	Endog	2.53525e+07	1.6406e+07	2.87529e+07	3.52059e+07	2.16091e+07	2.72143e+07
F8WJ05	Inter-alpha-trypsin inhibitor heavy chain H1	Itih1	1.34927e+06	2.56554e+06	7.81225e+06	1.27721e+07	1.29837e+07	1.10858e+07
Q9DBD0	Inhibitor of carbonic anhydrase	Ica	9.71244e+06	1.5169e+07	1.35176e+07	9.21415e+06	1.35125e+07	1.12173e+07
Q8VDG5	Phosphopantothenate--cysteine ligase	Ppcs	4.85995e+07	2.77755e+07	4.1124e+07	5.15146e+07	4.89552e+07	4.73255e+07
Q9JL35	High mobility group nucleosome-binding domain-containing protein 5	Hmgn5	1.72668e+07	1.29644e+07	1.93883e+07	3.16876e+07	2.46612e+07	2.74726e+07
A0A0S3CWK3	NArgBP2	Sorbs2	5.53671e+06	5.2373e+06	4.9455e+06	3.25469e+06	5.64379e+06	1.10526e+07
P24721	Asialoglycoprotein receptor 2	Asgr2	2.90204e+07	21595106	2.46248e+07	2.01638e+07	2.30591e+07	1.80955e+07
Q99K28	ADP-ribosylation factor GTPase-activating protein 2	Arfgap2	2.88125e+07	3.17961e+07	3.27561e+07	1.7882e+07	2.18815e+07	2.22589e+07
P62835	Ras-related protein Rap-1A	Rap1a	1.51215e+07	16577053	1.76119e+07	7.16385e+06	7.11465e+06	1.95696e+07
Q8BSY0	Aspartyl/asparaginyl beta-hydroxylase	Asph	2.2215e+07	7.09597e+06	3.057e+07	1.55151e+07	1.0905e+07	2.04437e+07
Q3UNZ8	Quinone oxidoreductase-like protein 2	Cryzl2	3.19889e+07	3.28902e+07	3.17185e+07	4.11827e+06	3.70669e+07	3.27085e+07
G3X8Y3	N-alpha-acetyltransferase 15, NatA auxiliary subunit	Naa15	1.12816e+07	1.42408e+07	1.34964e+07	1.55402e+07	1.3476e+07	7.22893e+06
Q3UIG0	Eukaryotic translation initiation factor 3 subunit E	Eif3e	9.95692e+07	6.76024e+07	1.02867e+08	6.80736e+07	8.70445e+07	8.37282e+07
Q5DTL8	MKIAA4137 protein (Fragment)	Sel1l	5.47742e+06	10576059	4.47132e+06	3.18722e+06	1.92824e+06	1.98025e+06
A0A068BFR3	RAS oncogene family protein	Rab11b	9.89981e+07	107490764	1.16676e+08	8.39812e+07	8.65479e+07	8.70129e+07
Q3V3R4	Integrin alpha-1	Itga1	5.12886e+06	8.82856e+06	3.71925e+06	1.29772e+07	1.12472e+07	2.80305e+06
Q3UC14	Sidoreflexin	Sfxn2	7.05333e+07	5.73406e+07	9.29163e+07	7.45582e+07	5.62683e+07	9.36331e+07
Q3TJH1	Uncharacterized protein	Gnai3	1.46067e+07	1.46464e+07	2.64167e+07	1.03367e+07	2.21227e+07	3.18583e+07
Q3UIA5	CULLIN_2 domain-containing protein	Cul1	1.09789e+07	11938070	1.60327e+07	9.99794e+06	8.63329e+06	1.71719e+07
P01898	H-2 class I histocompatibility antigen, Q10 alpha chain	H2-Q10	2.71971e+07	2.96344e+07	2.3654e+07	1.98315e+07	2.14789e+07	2.16577e+07
A0A3Q4EI12	Ras-related protein Rab-18	Rab18	5.53785e+07	7.47671e+07	7.38139e+07	7.29344e+07	6.86602e+07	8.58427e+07
O70435	Proteasome subunit alpha type-3	Psma3	1.22495e+08	1.1748e+08	1.41362e+08	1.1772e+08	1.12798e+08	1.40777e+08
Q9DCX8	Iodotyrosine deiodinase 1	Iyd	3.27957e+07	3.85691e+07	3.21219e+07	6.03114e+07	5.00042e+07	4.97941e+07
Q62159	Rho-related GTP-binding protein RhoC	Rhoc	4.66842e+06	6667072	6.69685e+06	5.96461e+06	6.14531e+06	6.78579e+06
B9EJ24	Selenoprotein O	Selenoo	2.48133e+07	2.47214e+07	1.62517e+07	1.00621e+07	1.29866e+07	1.42388e+07
Q9D880	Mitochondrial import inner membrane translocase subunit TIM50	Timm50	2.4358e+07	2.04325e+07	3.19901e+07	2.94451e+07	2.72974e+07	3.16246e+07
A0A1Y7VKY1	40S ribosomal protein S18	Rps18-ps5	3.70371e+08	428073013	5.07929e+08	3.09726e+08	3.22232e+08	2.53781e+08
Q9CR61	NADH dehydrogenase [ubiquinone] 1 beta subcomplex subunit 7	Ndufb7	1.03103e+08	1.16782e+08	1.13455e+08	8.90821e+07	1.08259e+08	9.16978e+07
Q9CZ30	Obg-like ATPase 1	Ola1	9.99726e+07	7.71667e+07	9.44319e+07	6.57893e+07	7.78358e+07	6.78083e+07
Q8K0Z7	Translational activator of cytochrome c oxidase 1	Taco1	6.29352e+07	2.89483e+07	2.52286e+07	3.83687e+07	5.38747e+07	2.0545e+07
Q3UGB5	DAZ-associated protein 1	Dazap1	3.51506e+07	2.24761e+07	3.53475e+07	4.03069e+07	4.33108e+07	3.3855e+07
Q8K4Z5	Splicing factor 3A subunit 1	Sf3a1	1.19936e+07	9.53928e+06	1.52058e+07	6.98887e+06	8.69904e+06	7.65902e+06
P97290	Plasma protease C1 inhibitor	Serping1	0	2.62232e+06	1.46419e+07	2.41153e+06	6.22298e+06	1.07548e+07
O35465	Peptidyl-prolyl cis-trans isomerase FKBP8	Fkbp8	4.71737e+07	37441734	5.49117e+07	1.19623e+07	2.25332e+07	3.30777e+07
Q8C5W3	Tubulin-specific chaperone cofactor E-like protein	Tbcel	2.26582e+07	22237791	1.81059e+07	2.12635e+07	1.91804e+07	1.9744e+07
P35762	CD81 antigen	Cd81	3.92563e+07	31325630	5.30465e+07	1.79957e+07	5.04841e+07	3.74728e+07
O89023	Tripeptidyl-peptidase 1	Tpp1	1.29728e+08	1.10055e+08	1.09126e+08	1.17987e+08	1.19667e+08	1.58338e+08
P06728	Apolipoprotein A-IV	Apoa4	2.85476e+07	2.49878e+07	2.71027e+07	2.56871e+07	2.40327e+07	3.97579e+07
Q3TLJ5	Uncharacterized protein	Cdk5rap3	1.48097e+07	1.63377e+07	1.96775e+07	1.87938e+07	2.42555e+07	1.97384e+07
Q9DCC4	Pyrroline-5-carboxylate reductase 3	Pycr3	3.32432e+07	2.47183e+07	2.84973e+07	2.41745e+07	2.47697e+07	2.52996e+07
Q9CY27	Very-long-chain enoyl-CoA reductase	Tecr	2.08023e+08	203644652	2.32261e+08	2.04018e+08	2.06244e+08	1.86794e+08
Q3U9A8	SH3 domain-binding glutamic acid-rich-like protein	Sh3bgrl	6.99339e+07	7.71707e+07	5.69569e+07	7.32682e+07	7.86787e+07	7.29701e+07
P56213	FAD-linked sulfhydryl oxidase ALR	Gfer	4.25892e+07	4.20283e+07	4.16969e+07	3.97819e+07	4.43105e+07	4.84382e+07
Q3UGR5	Haloacid dehalogenase-like hydrolase domain-containing protein 2	Hdhd2	1.61893e+07	26140676	2.53556e+07	2.55278e+07	2.45336e+07	2.49911e+07
Q8R1S0	Ubiquinone biosynthesis monooxygenase COQ6, mitochondrial	Coq6	4.64878e+06	9.39301e+06	1.95907e+07	2.35966e+07	2.05446e+07	3.03354e+07
Q9JLB0	Protein PALS2	Pals2	8.59926e+06	9.30764e+06	8.889e+06	1.70377e+07	1.7971e+07	1.86815e+07
A0A286YCI8	Sorbin and SH3 domain-containing protein 1	Sorbs1	4.1798e+06	1.77647e+06	4.18807e+06	1.44888e+06	2.90251e+06	1.78224e+06
P54823	Probable ATP-dependent RNA helicase DDX6	Ddx6	3.54348e+07	2.12171e+07	3.95215e+07	3.79217e+07	1.85075e+07	1.8454e+07
Q3UGR6	Platelet-activating factor acetylhydrolase IB subunit alpha	Pafah1b1	3.53192e+07	28432824	3.2219e+07	1.99748e+07	3.49734e+07	2.923e+07
Q9D711	Pirin	Pir	9.31372e+06	1.11758e+07	1.99589e+07	1.61608e+07	9.19102e+06	8.68185e+06
Q9CX34	Protein SGT1 homolog	Sugt1	3.75434e+06	7486560	4.06322e+06	4.27429e+06	5.74445e+06	0
Q66JS6	Eukaryotic translation initiation factor 3 subunit J-B	Eif3j2	4.58898e+07	41195558	4.32749e+07	5.17597e+07	4.46147e+07	5.07923e+07
Q9QZ88	Vacuolar protein sorting-associated protein 29	Vps29	5.55379e+07	5.13758e+07	5.75518e+07	2.43702e+07	3.28448e+07	2.3289e+07
Q921T2	Torsin-1A-interacting protein 1	Tor1aip1	8.50865e+06	12614447	1.63461e+07	4.52504e+06	1.31663e+07	1.15573e+07
Q4VAA2	Protein CDV3	Cdv3	3.13437e+07	32137987	4.32828e+07	3.7276e+07	3.44332e+07	3.99351e+07
G3X8U3	Queuosine salvage protein	2210016F16Rik	9.68356e+07	1.09132e+08	9.35451e+07	9.12861e+07	1.04639e+08	1.03791e+08
Q9CQX8	28S ribosomal protein S36, mitochondrial	Mrps36	6.99555e+06	11844340	7.62784e+06	1.07991e+07	1.24519e+07	5.52622e+06
P47758	Signal recognition particle receptor subunit beta	Srprb	2.58602e+07	34211994	2.97777e+07	3.48712e+07	3.73562e+07	3.42755e+07
Q8BH24	Transmembrane 9 superfamily member 4	Tm9sf4	0	3.75554e+06	5.54496e+06	8.53698e+06	4.93297e+06	0
Q8VCM8	Nicalin	Ncln	1.42769e+07	6.5339e+06	1.4102e+07	1.63269e+07	1.22625e+07	1.80974e+07
Q3TLP8	Ras-related C3 botulinum toxin substrate 1	Rac1	1.04569e+08	1.25765e+08	1.41711e+08	1.18292e+08	1.29722e+08	1.23126e+08
H7BWY6	Plasma retinol-binding protein	Rbp4	7.99816e+07	42286419	4.20373e+07	8.7547e+06	1.12763e+07	2.95347e+06
Q61733	28S ribosomal protein S31, mitochondrial	Mrps31	3.46911e+06	5.59059e+06	3.19983e+06	3.63982e+06	4.0513e+06	2.55611e+06
Q9CXW2	28S ribosomal protein S22, mitochondrial	Mrps22	1.24927e+06	6.41393e+06	6.9034e+06	6.7963e+06	4.20117e+06	9.60856e+06
Q3UM45	Protein phosphatase 1 regulatory subunit 7	Ppp1r7	1.88173e+07	2.82577e+07	2.33324e+07	9.72173e+06	2.29963e+07	2.08623e+07
Q5BLK1	40S ribosomal protein S6	Rps6	2.40673e+08	2.71932e+08	2.84098e+08	2.26098e+08	2.1632e+08	1.98764e+08
Q3TFA9	Uncharacterized protein	Tmod3	3.51545e+07	3.66665e+07	2.58894e+07	3.25107e+07	2.43352e+07	2.89845e+07
Q3U6B1	Uncharacterized protein (Fragment)	G3bp2	1.68078e+07	24737339	2.73392e+07	1.44461e+07	1.85607e+07	2.07039e+07
Q8CHQ9	N-acetyltransferase family 8 member 2	Nat8f2	1.48275e+08	100461137	8.3716e+07	5.35188e+07	8.19071e+07	7.94574e+07
Q54AH9	Beta-2-globin (Fragment)	Hbb-b2	1.18025e+08	100167733	8.35683e+07	1.6897e+08	1.70237e+08	1.88515e+08
B8JJN0	C3/C5 convertase	Gm20547	1.72473e+07	1.71037e+07	1.78112e+07	2.17925e+07	1.08969e+07	1.8629e+07
Q8BYU6	Torsin-1A-interacting protein 2	Tor1aip2	1.976e+07	1.68603e+07	2.87436e+07	1.94913e+07	9.53043e+06	1.10227e+07
Q8R3F5	Malonyl-CoA-acyl carrier protein transacylase, mitochondrial	Mcat	2.75691e+06	4.36645e+06	1.0145e+07	1.41551e+07	1.05033e+07	1.39356e+07
Q3UED7	Interferon-gamma-inducible GTPase Ifgga2 protein	Gm4951	1.00911e+07	1.0622e+07	7.6096e+06	6.82932e+06	5.57945e+06	8.04293e+06
A0A0A0MQC3	5-hydroxyisourate hydrolase	Urah	5.87428e+07	44008456	4.51237e+07	3.42535e+07	4.43939e+07	1.53738e+07
Q80W54	CAAX prenyl protease 1 homolog	Zmpste24	2.65642e+07	36188171	3.93254e+07	3.72728e+07	2.90272e+07	4.80029e+07
Q8VBX5	Palmitoyl-protein hydrolase 1	Ppt1	5.60948e+07	73919966	2.61583e+07	4.51654e+07	2.54652e+07	3.87703e+07
A0A0R4J0B4	CMP-N-acetylneuraminic acid synthase	Cmas	7.50733e+07	78694030	8.46993e+07	7.81576e+07	8.22486e+07	7.9203e+07
Q61510	E3 ubiquitin/ISG15 ligase TRIM25	Trim25	9.77614e+06	1.5539e+07	2.01848e+07	1.49616e+07	1.75455e+07	1.81257e+07
Q9CQM9	Glutaredoxin-3	Glrx3	5.77501e+07	7.36175e+07	6.63995e+07	5.92335e+07	6.31582e+07	6.68024e+07
Q3TIQ3	Uncharacterized protein (Fragment)	Pitpna	1.66933e+07	13130485	2.43074e+07	1.19141e+07	1.94933e+07	1.49002e+07
B2RQQ8	Collagen, type IV, alpha 2	Col4a2	1.16859e+07	1.25403e+07	1.41041e+07	1.52896e+07	6.23897e+06	1.55935e+07
Q6PA06	Atlastin-2	Atl2	1.016e+07	1.03902e+07	1.03283e+07	4.49204e+06	7.83808e+06	6.40558e+06
Q3UAP1	Uncharacterized protein	Preb	2.84916e+07	27889928	3.20609e+07	1.89243e+07	1.95255e+07	1.87703e+07
Q8K182	Complement component C8 alpha chain	C8a	7.08209e+06	1.7103e+07	2.78024e+07	1.64355e+07	6.63495e+06	2.06264e+07
Q9D6J5	NADH dehydrogenase [ubiquinone] 1 beta subcomplex subunit 8, mitochondrial	Ndufb8	1.36339e+08	101157376	1.08933e+08	1.32107e+08	1.2305e+08	1.50552e+08
Q9JIX8	Apoptotic chromatin condensation inducer in the nucleus	Acin1	4.36989e+06	5.23129e+06	4.57135e+06	3.58868e+06	858694	4.01898e+06
Q3TFU8	GOLD domain-containing protein	Tmed9	9.4435e+07	48221320	1.11453e+08	4.9443e+07	4.0644e+07	3.65059e+07
A2AQK4	Histamine N-methyltransferase	Hnmt	2.17954e+07	2.66686e+07	2.68884e+07	3.82415e+07	2.69592e+07	1.43383e+07
Q561N4	Ubiquitin-conjugating enzyme E2L 3	Ube2l3	1.17602e+08	8.92592e+07	1.37309e+08	1.24739e+08	1.23375e+08	1.25987e+08
P62889	60S ribosomal protein L30	Rpl30	1.25328e+08	1.87244e+08	1.79489e+08	1.42171e+08	1.28203e+08	1.55335e+08
O55111	Desmoglein-2	Dsg2	8.81399e+06	1.17681e+07	5.89538e+06	2.53405e+06	2.83177e+06	395405
Q921L4	Histone H2B	LOC665622	1.28234e+09	1.83443e+09	2.06641e+09	1.65447e+09	1.39286e+09	1.37992e+09
Q9D8L3	Signal sequence receptor subunit delta	Ssr4	2.61514e+08	2.53557e+08	2.99568e+08	2.14813e+08	1.99319e+08	2.30337e+08
P49443	Protein phosphatase 1A	Ppm1a	1.45025e+07	1.36456e+07	1.32602e+07	1.36881e+07	1.52433e+07	1.33718e+07
Q9EP72	ER membrane protein complex subunit 7	Emc7	2.18112e+07	1.17993e+07	1.39375e+07	2.3988e+07	1.83342e+07	1.77031e+07
P23589	Carbonic anhydrase 5A, mitochondrial	Ca5a	5.94395e+07	52775216	4.4012e+07	5.95847e+07	6.58574e+07	6.72579e+07
Q642K0	Myl6 protein	Myl6	1.43008e+08	155552337	1.6845e+08	1.25678e+08	1.37876e+08	1.37441e+08
A0A6I8MWZ8	Metaxin-1	Mtx1	7.80435e+06	7.01043e+06	5.3282e+06	5.55799e+06	5.6016e+06	5.95103e+06
B1AQF4	Dual specificity protein phosphatase	Dusp3	1.3631e+07	15988225	1.4319e+07	1.02366e+07	1.75636e+07	2.12524e+07
P49586	Choline-phosphate cytidylyltransferase A	Pcyt1a	4.44886e+07	2.26131e+07	3.79666e+07	2.85969e+07	2.1419e+07	2.86732e+07
Q9DBZ5	Eukaryotic translation initiation factor 3 subunit K	Eif3k	4.40301e+07	5.16753e+07	2.99086e+07	1.66753e+07	1.42499e+07	5.34345e+07
Q00PI9	Heterogeneous nuclear ribonucleoprotein U-like protein 2	Hnrnpul2	3.03948e+07	3.539e+07	5.71798e+07	1.80493e+07	1.35744e+07	1.85503e+07
Q06138	Calcium-binding protein 39	Cab39	1.25e+07	5.26762e+06	6.85016e+06	9.26073e+06	1.25289e+07	9.30455e+06
Q8K2C6	NAD-dependent protein deacylase sirtuin-5, mitochondrial	Sirt5	2.96747e+06	8.98693e+06	7.54479e+06	1.86492e+07	2.01711e+07	2.74458e+07
Q3TN29	Polynucleotide phosphorylase 1	Pnpt1	6.28575e+06	1.85545e+07	7.02706e+06	1.79952e+07	6.90201e+06	1.07062e+07
Q3TX06	Uncharacterized protein	Gorasp2	4.14628e+07	5.10838e+07	4.64245e+07	2.7196e+07	3.84321e+07	3.75196e+07
Q3THW7	Eukaryotic translation initiation factor 3 subunit H	Eif3h	6.48892e+07	3.94102e+07	4.18251e+07	2.52319e+07	3.35163e+07	3.97566e+07
Q9CQU0	Thioredoxin domain-containing protein 12	Txndc12	3.05305e+07	33029160	3.68849e+07	3.53428e+07	3.00054e+07	3.84784e+07
P45878	Peptidyl-prolyl cis-trans isomerase FKBP2	Fkbp2	8.4275e+07	8.99807e+07	1.07314e+08	1.02196e+08	9.11029e+07	1.20825e+08
Q8R5C5	Beta-centractin	Actr1b	7.37372e+06	2.11259e+06	3.58462e+06	8.44172e+06	8.37172e+06	1.32607e+07
E9QAT4	Protein transport protein Sec16A	Sec16a	1.13237e+07	1.86855e+07	1.85813e+07	2.43799e+07	1.92049e+07	2.52251e+07
Q9EQC1	3 beta-hydroxysteroid dehydrogenase type 7	Hsd3b7	5.74912e+07	47455829	3.74374e+07	3.45687e+07	3.79396e+07	3.36828e+07
Q9D7P6	Iron-sulfur cluster assembly enzyme ISCU, mitochondrial	Iscu	2.01958e+07	1.9935e+07	2.13392e+07	2.43165e+07	2.61331e+07	2.13686e+07
Q61599	Rho GDP-dissociation inhibitor 2	Arhgdib	5.38802e+06	8.81788e+06	1.37012e+07	3.16868e+07	1.98745e+07	1.92362e+07
Q3UD53	CSD domain-containing protein	Carhsp1	5.04608e+07	2.74425e+07	2.89584e+07	3.39464e+07	5.33771e+07	3.54575e+07
Q9ES93	Cathepsin F	Ctsf	2.55249e+07	1.65325e+07	1.72583e+07	2.45397e+07	1.99745e+07	2.43576e+07
Q5I0T8	Ribosomal protein L19	Rpl19	1.75613e+08	2.08829e+08	2.35052e+08	1.28096e+08	1.2922e+08	1.33522e+08
Q64152	Transcription factor BTF3	Btf3	3.92327e+07	2.88923e+07	3.10672e+07	1.46214e+07	1.77437e+07	2.24636e+07
E0CYV0	Protein-L-isoaspartate O-methyltransferase	Pcmt1	3.8811e+06	1.08484e+07	1.02918e+07	9.69896e+06	6.90286e+06	9.88619e+06
P34022	Ran-specific GTPase-activating protein	Ranbp1	4.38454e+07	4.17606e+07	5.70649e+07	5.77487e+07	3.34339e+07	4.86952e+07
Q9QWG7	Sulfotransferase family cytosolic 1B member 1	Sult1b1	3.16638e+07	29396849	2.92241e+07	2.81148e+07	3.96506e+07	4.19224e+07
P61971	Nuclear transport factor 2	Nutf2	2.82923e+07	7.34921e+06	2.71413e+07	3.25038e+07	3.88131e+07	1.84756e+07
Q6P2K2	Acyl-CoA thioesterase 2	Acot2	7.1852e+06	0	2.77948e+06	7.89817e+06	1.22464e+07	5.78528e+06
O09158	Cytochrome P450 3A25	Cyp3a25	3.40373e+07	4.01542e+07	3.12024e+07	8.11552e+07	5.72603e+07	7.71818e+07
Q60692	Proteasome subunit beta type-6	Psmb6	9.22452e+07	78942630	8.91307e+07	7.6525e+07	7.4394e+07	8.07384e+07
Q9D7N9	Adipocyte plasma membrane-associated protein	Apmap	2.33606e+07	2.03297e+07	1.89528e+07	2.31153e+07	3.44378e+07	2.55609e+07
P62717	60S ribosomal protein L18a	Rpl18a	3.0939e+08	3.41639e+08	3.66443e+08	2.565e+08	2.6361e+08	2.46238e+08
O89079	Coatomer subunit epsilon	Cope	5.83191e+07	64272855	7.83124e+07	5.57422e+07	2.79833e+07	4.78712e+07
Q6A0E3	116 kDa U5 small nuclear ribonucleoprotein component (Fragment)	Eftud2	7.06617e+06	6237491	7.56345e+06	9.23837e+06	8.68846e+06	4.21217e+06
A0A286T4B5	Cytochrome c oxidase subunit 1	COX1	1.15112e+08	87673757	9.92982e+07	8.10347e+07	9.80875e+07	8.06273e+07
G3X9M0	28S ribosomal protein S29, mitochondrial	Dap3	1.63783e+07	15063242	1.25849e+07	2.55143e+07	1.13717e+07	1.69118e+07
Q8BFS6	Serine/threonine-protein phosphatase CPPED1	Cpped1	2.46813e+07	1.85969e+07	1.78503e+07	1.7834e+07	2.19549e+07	1.74063e+07
P61620	Protein transport protein Sec61 subunit alpha isoform 1	Sec61a1	1.29677e+08	1.49882e+08	1.57103e+08	1.02828e+08	1.19126e+08	1.31096e+08
A0A075B6A0	Immunoglobulin heavy constant mu (Fragment)	Ighm	0	2.70577e+06	1.82312e+06	3.90602e+07	5.51467e+06	7.14025e+06
Q9D2V7	Coronin-7	Coro7	2.23176e+06	1.15913e+07	9.99174e+06	2.55771e+07	3.42682e+06	7.20893e+06
O54984	ATPase GET3	Get3	2.01825e+07	21171747	1.06387e+07	2.065e+07	1.90526e+07	2.07862e+07
Q62086	Serum paraoxonase/arylesterase 2	Pon2	8.3094e+06	6.52927e+06	6.36289e+06	1.98479e+07	1.38681e+07	1.7451e+07
Q9CXA2	Trans-L-3-hydroxyproline dehydratase	L3hypdh	1.2929e+07	7.69369e+06	1.03021e+07	1.87968e+07	1.12975e+07	1.11932e+07
Q20BD0	Heterogeneous nuclear ribonucleoprotein A/B	Hnrnpab	1.0033e+08	76802903	9.42046e+07	9.10821e+07	7.93747e+07	7.48217e+07
O08788	Dynactin subunit 1	Dctn1	1.14249e+07	16565046	1.60132e+07	1.84378e+07	2.32764e+07	2.61666e+07
O70570	Polymeric immunoglobulin receptor	Pigr	2.37276e+07	23704814	2.15923e+07	1.28555e+06	1.58469e+07	8.24341e+06
Q9D1I5	Methylmalonyl-CoA epimerase, mitochondrial	Mcee	2.80819e+07	3.36008e+07	7.4845e+07	3.99303e+07	3.92135e+07	3.836e+07
P54728	UV excision repair protein RAD23 homolog B	Rad23b	3.98131e+07	28790809	3.00949e+07	1.29712e+07	1.09379e+07	1.06802e+07
Q61823	Programmed cell death protein 4	Pdcd4	1.9259e+07	1.60311e+07	2.78155e+07	4.26371e+06	4.09266e+06	0
Q3TWT5	Ceramidase	Asah1	2.22439e+07	28764083	3.28379e+07	2.29331e+07	1.22157e+07	2.54455e+07
Q3UIG2	Peroxisomal assembly protein PEX3	Pex3	2.37004e+06	0	4.1199e+06	6.10571e+06	5.98405e+06	2.99662e+06
Q3U6T2	Alpha-galactosidase	Naga	2.79527e+07	5.45738e+07	6.53432e+07	6.01916e+07	6.0204e+07	4.83447e+07
P52479	Ubiquitin carboxyl-terminal hydrolase 10	Usp10	3.5058e+06	8.42292e+06	1.06335e+07	2.84737e+06	1.00514e+07	1.16198e+07
P97493	Thioredoxin, mitochondrial	Txn2	7.72761e+07	4.74542e+07	6.03975e+07	7.61563e+07	1.29771e+08	5.25581e+07
Q542F1	Chloride intracellular channel protein	Clic1	3.35207e+07	3.02677e+07	4.16303e+07	4.30649e+07	3.32275e+07	3.33127e+07
Q9WVA4	Transgelin-2	Tagln2	4.18686e+07	5.48117e+07	6.193e+07	6.21409e+07	5.57569e+07	5.93808e+07
Q3UPH1	Protein PRRC1	Prrc1	2.90354e+07	2.63319e+07	2.74777e+07	2.36245e+07	1.33694e+07	2.17527e+07
Q3TFF0	Uncharacterized protein	Dnaja2	2.83644e+07	6.7892e+07	4.21528e+07	4.53605e+07	5.59572e+07	6.07592e+07
E9Q9H0	Disks large homolog 1	Dlg1	2.55901e+06	6.92278e+06	3.14199e+06	3.61764e+06	3.34615e+06	7.83801e+06
Q9CR98	Protein FAM136A	Fam136a	4.05445e+07	5.6098e+07	5.80637e+07	5.21802e+07	4.72613e+07	4.61041e+07
Q14C51	Pentatricopeptide repeat domain-containing protein 3, mitochondrial	Ptcd3	2.23979e+07	1.71965e+07	1.02046e+07	2.27746e+07	1.97459e+07	1.17426e+07
Q5XK33	Succinate dehydrogenase cytochrome b560 subunit, mitochondrial	Sdhc	1.31722e+08	105355664	1.16719e+08	1.51451e+08	1.44672e+08	1.45784e+08
D0EW11	Multiple coagulation factor deficiency 2 isoform 1	Mcfd2	1.64156e+07	2.14684e+07	2.58133e+07	3.49549e+07	2.09594e+07	3.73314e+07
Q62426	Cystatin-B	Cstb	8.63405e+07	52428354	7.21883e+07	7.77413e+07	6.39883e+07	7.2015e+07
A0A087WQS2	Basic leucine zipper and W2 domain-containing protein 1	Bzw1	3.85158e+07	4.66363e+07	4.07669e+07	4.85726e+07	4.67546e+07	5.56298e+07
O70252	Heme oxygenase 2	Hmox2	2.10011e+07	1.6649e+07	1.62007e+07	3.00263e+07	1.66736e+07	2.93139e+07
Q5U458	DnaJ homolog subfamily C member 11	Dnajc11	2.94584e+07	2.13879e+07	3.53862e+07	3.60462e+07	3.07626e+07	2.28032e+07
Q9CQD1	Ras-related protein Rab-5A	Rab5a	5.20986e+06	0	4.90812e+06	7.6855e+06	8.4487e+06	8.75011e+06
P04117	Fatty acid-binding protein, adipocyte	Fabp4	3.21952e+07	29459550	3.45306e+07	4.07597e+07	5.70372e+07	5.06231e+07
Q3UNC0	NTP_transferase domain-containing protein (Fragment)	Gmppa	1.88076e+07	1.65795e+07	2.50489e+07	1.78874e+07	1.43443e+07	1.09401e+07
Q80UU9	Membrane-associated progesterone receptor component 2	Pgrmc2	1.80211e+07	22032819	1.77271e+07	1.37349e+07	1.88959e+07	1.77006e+07
D3YZZ5	Transmembrane p24-trafficking protein 7	Tmed7	5.44245e+07	69108590	6.41795e+07	7.34298e+07	9.18624e+07	9.67187e+07
Q9CYA0	Protein disulfide isomerase Creld2	Creld2	3.3485e+07	3.36817e+07	6.87339e+07	1.76602e+07	2.25342e+07	3.02012e+07
Q8VEK0	Cell cycle control protein 50A	Tmem30a	5.17471e+07	4.59059e+07	4.6942e+07	3.62891e+07	3.6339e+07	3.79086e+07
Q8R1V4	Transmembrane emp24 domain-containing protein 4	Tmed4	2.17579e+07	23514079	2.51203e+07	7.92902e+06	1.3149e+07	3.04148e+07
Q9DCS2	Methyltransferase-like 26	Mettl26	2.66036e+08	3.05341e+08	2.7839e+08	3.0248e+08	2.76829e+08	3.03428e+08
P48722	Heat shock 70 kDa protein 4L	Hspa4l	9.93495e+06	1.15611e+07	1.17221e+07	7.83872e+06	6.73568e+06	8.81168e+06
Q4FZE6	40S ribosomal protein S7	Rps7	1.45809e+08	252208646	2.11459e+08	1.35307e+08	1.61447e+08	9.95866e+07
Q4FJL0	Rab10	Rab10	3.54445e+07	4.9272e+07	5.2585e+07	2.17753e+07	2.9586e+07	3.66407e+07
O88908	Sterol O-acyltransferase 2	Soat2	2.00355e+07	15872506	2.68519e+07	2.32858e+07	2.85773e+07	1.45725e+07
Q9JKB1	Ubiquitin carboxyl-terminal hydrolase isozyme L3	Uchl3	3.73946e+07	2.21671e+07	2.20413e+07	2.06277e+07	1.58503e+07	2.03864e+07
A0A0R4J0L6	28S ribosomal protein S35, mitochondrial	Mrps35	1.77654e+07	15823259	1.22542e+07	1.25395e+07	2.02675e+07	2.04505e+07
A0A1S6GWG5	Uncharacterized protein	Mrps9	1.30423e+07	8.59206e+06	1.31596e+07	2.13068e+07	1.138e+07	1.03206e+07
Q3U7P6	GTP cyclohydrolase 1	Gch1	5.05095e+07	4.57028e+07	6.18934e+07	6.71463e+07	6.87231e+07	5.69011e+07
A0A1L1SV73	Ubiquitin carboxyl-terminal hydrolase 47	Usp47	5.69694e+06	7591577	0	1.27212e+07	9.4373e+06	5.66267e+06
Q3TLI9	CMP-N-acetylneuraminate monooxygenase	Cmah	1.26904e+07	8.12847e+06	7.51683e+06	1.20023e+07	3.10578e+06	9.75343e+06
Q9ERS2	NADH dehydrogenase [ubiquinone] 1 alpha subcomplex subunit 13	Ndufa13	9.6696e+07	1.03745e+08	9.92454e+07	9.95002e+07	9.20116e+07	9.33813e+07
P50427	Steryl-sulfatase	Sts	1.24158e+07	6.74773e+06	1.30299e+07	1.92686e+07	1.14279e+07	1.46082e+07
P56395	Cytochrome b5	Cyb5a	2.38924e+09	2429065800	2.3721e+09	2.07017e+09	2.25057e+09	2.1008e+09
Q9EPQ7	StAR-related lipid transfer protein 5	Stard5	4.1726e+07	3.4338e+07	3.16571e+07	2.01811e+07	1.92912e+07	1.45567e+07
Q9WU84	Copper chaperone for superoxide dismutase	Ccs	2.86917e+07	18030193	4.13857e+07	9.74293e+06	4.65259e+06	0
Q6R0H7	Guanine nucleotide-binding protein G(s) subunit alpha isoforms XLas	Gnas	1.80177e+07	1.75031e+07	2.08977e+07	2.44941e+07	1.36351e+07	1.55341e+07
Q3U0B3	Dehydrogenase/reductase SDR family member 11	Dhrs11	1.41748e+07	12774870	7.7488e+06	8.79903e+06	5.94039e+06	9.30696e+06
Q8K0C4	Lanosterol 14-alpha demethylase	Cyp51a1	6.27504e+07	5.60982e+07	6.86123e+07	4.0839e+07	5.42005e+07	6.89795e+07
Q9ET22	Dipeptidyl peptidase 2	Dpp7	3.14128e+07	6.54944e+07	5.34509e+07	5.18177e+07	4.913e+07	5.07923e+07
P11862	Growth arrest-specific protein 2	Gas2	1.39922e+08	120327611	1.71762e+08	1.67444e+08	1.58585e+08	1.77934e+08
Q921F4	Heterogeneous nuclear ribonucleoprotein L-like	Hnrnpll	4.64189e+06	2.9298e+06	5.54195e+06	6.32752e+06	7.37599e+06	5.46204e+06
K3W4R4	Collagen alpha-1(XIV) chain	Col14a1	9.38891e+06	11592343	7.14476e+06	9.13819e+06	7.34304e+06	3.70922e+06
Q9Z0R9	Acyl-CoA 6-desaturase	Fads2	4.30829e+07	52927778	4.12003e+07	7.56434e+06	1.33714e+07	2.66689e+07
O55135	Eukaryotic translation initiation factor 6	Eif6	1.65633e+07	1.86879e+07	2.08704e+07	1.28365e+07	1.7428e+07	3.74656e+07
Q9CX56	26S proteasome non-ATPase regulatory subunit 8	Psmd8	4.66386e+07	34867966	1.90715e+07	3.21223e+07	4.2321e+07	3.89609e+07
Q9WUP7	Ubiquitin carboxyl-terminal hydrolase isozyme L5	Uchl5	2.41027e+07	2.26516e+07	1.67351e+07	2.05266e+07	2.13537e+07	2.02789e+07
Q8C0Z1	Protein FAM234A	Fam234a	5.34337e+06	6597617	6.73856e+06	5.76603e+06	6.3733e+06	5.44414e+06
Q61081	Hsp90 co-chaperone Cdc37	Cdc37	3.08584e+07	2.37749e+07	3.08985e+07	1.35433e+07	1.06227e+07	1.94096e+07
O09111	NADH dehydrogenase [ubiquinone] 1 beta subcomplex subunit 11, mitochondrial	Ndufb11	4.28492e+07	3.63046e+07	4.14704e+07	5.42343e+07	6.05289e+07	6.50342e+07
Q5M9P3	40S ribosomal protein S19 (Fragment)	Rps19	3.0647e+08	3.69869e+08	3.73877e+08	2.73688e+08	2.77192e+08	2.69613e+08
Q3TNH0	Uncharacterized protein	Tmpo	4.43102e+06	10299655	1.19677e+07	1.11221e+07	1.68337e+07	1.15069e+07
O54774	AP-3 complex subunit delta-1	Ap3d1	2.86747e+07	2.53127e+07	2.71235e+07	2.8285e+07	2.03347e+07	3.33563e+07
Q8BH35	Complement component C8 beta chain	C8b	1.68913e+07	1.40122e+07	1.96991e+07	6.47825e+06	1.15716e+07	6.69764e+06
Q9CQK2	40S ribosomal protein S24	Rps24	1.8655e+08	2.39958e+08	2.31444e+08	1.37641e+08	1.41585e+08	1.39416e+08
Q9CXS4	Centromere protein V	Cenpv	4.18632e+07	5.15537e+07	5.43229e+07	5.17179e+07	4.94762e+07	4.19682e+07
Q9DCE9	Interferon gamma-induced GTPase	Igtp	1.3272e+07	27544245	1.98489e+07	3.41581e+07	4.26024e+07	3.80316e+07
Q3UAI4	SAP domain-containing protein	Sf3b2	1.73365e+07	565567	3.78048e+06	2.20323e+06	407860	3.15941e+06
P59999	Actin-related protein 2/3 complex subunit 4	Arpc4	7.42604e+07	6.69439e+07	9.9317e+07	8.19172e+07	9.44523e+07	1.11997e+08
P17918	Proliferating cell nuclear antigen	Pcna	5.31947e+06	0	2.03113e+06	3.44561e+07	1.1396e+07	3.23967e+06
P28656	Nucleosome assembly protein 1-like 1	Nap1l1	2.21915e+07	24054087	2.71738e+07	3.36605e+07	1.29344e+07	3.11485e+07
P97384	Annexin A11	Anxa11	2.24754e+07	21194627	2.02349e+07	1.95683e+07	2.00042e+07	1.96599e+07
Q91VU6	DDB1- and CUL4-associated factor 11	Dcaf11	1.79092e+07	17210464	1.69359e+07	1.29684e+07	1.79202e+07	1.31115e+07
Q3TJG2	Acyl carrier protein	Ndufab1	1.4505e+08	1.72387e+08	1.83057e+08	1.7814e+08	1.59549e+08	1.51172e+08
Q14CH1	Molybdenum cofactor sulfurase	Mocos	5.36992e+06	6.36762e+06	5.64661e+06	2.56678e+06	3.6024e+06	1.02752e+06
Q922Y1	UBX domain-containing protein 1	Ubxn1	2.17312e+07	12453015	1.43428e+07	1.14835e+07	5.57742e+06	1.13906e+07
Q3TMJ8	Mitogen activated protein kinase kinase 1	Map2k1	3.15042e+07	2.68575e+07	2.64587e+07	1.87172e+07	2.36224e+07	1.86588e+07
Q9D0M5	Dynein light chain 2, cytoplasmic	Dynll2	4.60884e+07	53449068	4.96523e+07	5.61014e+07	6.27273e+07	7.5421e+07
Q9D517	1-acyl-sn-glycerol-3-phosphate acyltransferase gamma	Agpat3	1.47052e+07	1.6641e+07	7.9539e+06	2.16983e+07	1.29451e+07	2.2638e+07
B2RSV4	Splicing factor 3b, subunit 3	Sf3b3	1.71617e+07	1.14221e+07	1.84329e+07	2.6028e+07	5.80228e+07	5.32309e+07
Q64726	Zinc-alpha-2-glycoprotein	Azgp1	1.53583e+07	4.42505e+07	4.51552e+07	3.16158e+07	2.0257e+07	2.297e+07
Q8BKC5	Importin-5	Ipo5	2.71303e+07	24059454	2.03053e+07	2.16658e+07	1.52189e+07	1.26601e+07
Q9JJ28	Protein flightless-1 homolog	Flii	6.93828e+06	7537823	1.8531e+07	1.08773e+07	1.28137e+07	6.58623e+06
E9QNW6	Platelet-activating factor acetylhydrolase	Pafah2	1.10395e+07	6138848	1.04027e+07	1.07414e+07	9.61431e+06	9.78828e+06
A0A1S6GWK0	Dolichyl-diphosphooligosaccharide--protein glycotransferase	Stt3a	1.3965e+08	1.28682e+08	1.51985e+08	1.91999e+08	1.94477e+08	1.41563e+08
Q9JM62	Receptor expression-enhancing protein 6	Reep6	1.40494e+08	1.45975e+08	1.44606e+08	1.87064e+08	1.2237e+08	2.06471e+08
Q9WVA3	Mitotic checkpoint protein BUB3	Bub3	1.51675e+07	2.3484e+07	2.73854e+07	1.3776e+07	2.30306e+07	1.12836e+07
Q9CPX6	Ubiquitin-like-conjugating enzyme ATG3	Atg3	1.69194e+07	1.76366e+07	1.53904e+07	2.34273e+07	1.45985e+07	1.71557e+07
Q8BMS4	Ubiquinone biosynthesis O-methyltransferase, mitochondrial	Coq3	2.62389e+07	2.16631e+07	1.81281e+07	2.22676e+07	2.85298e+07	2.29149e+07
Q5BLJ7	40S ribosomal protein S13	Rps13	3.44598e+08	387871471	4.35816e+08	3.09845e+08	2.79144e+08	2.74658e+08
P61089	Ubiquitin-conjugating enzyme E2 N	Ube2n	5.05302e+07	9.55996e+07	9.82914e+07	9.28733e+07	1.01165e+08	1.07898e+08
Q6ZWN5	40S ribosomal protein S9	Rps9	4.32026e+08	4.89965e+08	5.35091e+08	4.10877e+08	3.80524e+08	4.25503e+08
Q9CPQ1	Cytochrome c oxidase subunit 6C	Cox6c	2.18856e+08	232992889	2.34321e+08	2.1763e+08	2.36892e+08	2.14453e+08
Q64213	Splicing factor 1	Sf1	1.24427e+07	8.06006e+06	1.11191e+07	7.70386e+06	7.237e+06	7.65512e+06
P70122	Ribosome maturation protein SBDS	Sbds	1.35576e+07	2.90137e+07	2.66792e+07	3.92708e+07	4.00808e+07	3.96748e+07
G3UXW9	COP9 signalosome complex subunit 1	Gps1	3.15125e+07	3.42591e+07	2.64317e+07	3.4073e+07	3.14196e+07	3.57159e+07
Q545N8	Phosphomannomutase	Pmm2	7.86087e+07	6.0182e+07	6.36956e+07	4.98501e+07	6.33526e+07	5.84143e+07
Q60710	Deoxynucleoside triphosphate triphosphohydrolase SAMHD1	Samhd1	4.91386e+07	6.20823e+07	6.90336e+07	1.85919e+07	3.44198e+07	4.92109e+07
Q9EPL8	Importin-7	Ipo7	2.00611e+07	5043406	1.27121e+07	4.33555e+06	1.16727e+07	1.92687e+07
A0A1B0GSD0	Transthyretin (Fragment)	Urah	1.70269e+08	180440912	1.70664e+08	1.28534e+08	1.26292e+08	1.44064e+08
A0A2I3BRM6	Heterogeneous nuclear ribonucleoproteins C1/C2 (Fragment)	Hnrnpc	1.14846e+07	9109822	1.30004e+07	1.2453e+07	1.25795e+07	1.08561e+07
Q9D8X1	Copper homeostasis protein cutC homolog	Cutc	6.75573e+06	3676479	6.69151e+06	1.03953e+07	6.47287e+06	1.14399e+07
Q9CPW4	Actin-related protein 2/3 complex subunit 5	Arpc5	3.94605e+07	3.03466e+07	3.49952e+07	5.84101e+07	3.46841e+07	4.43649e+07
Q91WM2	Haloacid dehalogenase-like hydrolase domain-containing 5	Hdhd5	1.3513e+07	1.21636e+07	1.47452e+07	2.56097e+07	1.05412e+07	3.20839e+07
Q9EPL9	Peroxisomal acyl-coenzyme A oxidase 3	Acox3	7.72984e+06	3200299	7.06298e+06	7.73096e+06	0	7.29387e+06
Q3U292	H15 domain-containing protein	H1f3	1.70576e+08	236748936	2.46365e+08	1.7148e+08	1.55742e+08	1.72178e+08
P57759	Endoplasmic reticulum resident protein 29	Erp29	5.2959e+07	45949386	5.81208e+07	3.66369e+07	3.40616e+07	4.16288e+07
P13745	Glutathione S-transferase A1	Gsta1	6.66849e+07	63323866	5.10945e+07	6.0596e+07	7.46062e+07	5.1192e+07
H3BK65	Epidermal growth factor receptor substrate 15	Eps15	2.21829e+07	2.28529e+07	2.26329e+07	1.67416e+07	1.82433e+07	2.25751e+07
P61961	Ubiquitin-fold modifier 1	Ufm1	4.70027e+07	64138149	7.21852e+07	6.55891e+07	5.15077e+07	5.21998e+07
Q52L50	RAS related protein 1b	Rap1b	8.15383e+06	8.15241e+06	8.39659e+06	1.01808e+07	9.33623e+06	1.14474e+07
Q9CQJ6	Density-regulated protein	Denr	1.69118e+07	3.02976e+07	1.89774e+07	1.20411e+07	1.11765e+07	6.70068e+06
Q9D8S9	BolA-like protein 1	Bola1	3.41351e+07	3.51434e+07	3.2251e+07	3.39171e+07	2.46071e+07	4.1067e+07
Q3UY05	Complex I-23kD	Ndufs8	1.01257e+08	7.18619e+07	7.28965e+07	6.50659e+07	7.00857e+07	3.40202e+07
E9PUL7	N-acetyltransferase 8 (GCN5-related) family member 1	Nat8f1	4.93135e+07	34735162	4.82553e+07	2.98174e+07	2.29637e+07	2.38619e+07
Q9JJI8	60S ribosomal protein L38	Rpl38	1.49999e+08	192952869	1.92238e+08	1.44726e+08	1.24156e+08	7.36859e+07
P19324	Serpin H1	Serpinh1	4.86262e+07	4.40527e+07	3.47349e+07	3.57366e+07	2.65307e+07	3.90178e+07
Q69ZP5	MKIAA1181 protein (Fragment)	Ergic1	1.9468e+07	27710474	3.80494e+07	2.82803e+07	1.58958e+07	2.36365e+07
Q9WTL7	Acyl-protein thioesterase 2	Lypla2	5.18386e+06	13657060	9.94322e+06	1.70182e+07	1.83634e+07	1.63627e+07
A0A0R4J137	Phytanoyl-CoA dioxygenase domain-containing protein 1	Phyhd1	2.97031e+07	33203695	2.53904e+07	1.23527e+07	3.15146e+07	6.62868e+07
Q9EQ80	NIF3-like protein 1	Nif3l1	4.63263e+06	6.80077e+06	5.43009e+06	6.5696e+06	7.88229e+06	5.765e+06
P46061	Ran GTPase-activating protein 1	Rangap1	1.12633e+07	1.02283e+07	1.27141e+07	1.63949e+07	1.41003e+07	1.8653e+07
Q14DH7	Acyl-CoA synthetase short-chain family member 3, mitochondrial	Acss3	1.90219e+06	6.03998e+06	2.67376e+06	5.03496e+06	7.85852e+06	3.10114e+06
Q8VE22	28S ribosomal protein S23, mitochondrial	Mrps23	2.0428e+07	3.37374e+07	3.54026e+07	3.1122e+07	2.93255e+07	2.42315e+07
Q9JKX3	Transferrin receptor protein 2	Tfr2	6.63182e+06	1.43323e+07	4.23355e+06	2.28084e+07	6.66608e+06	6.47972e+06
Q6P8X1	Sorting nexin-6	Snx6	3.61802e+06	2467259	2.16046e+06	4.50229e+06	7.80166e+06	4.72911e+06
P18572	Basigin	Bsg	7.23213e+07	54614903	1.12331e+08	1.10828e+08	1.0511e+08	1.46163e+08
Q6PCP0	RNA helicase	Ddx21	1.15441e+07	2751811	3.57092e+06	1.17065e+07	5.70558e+06	3.06187e+06
Q99J77	Sialic acid synthase	Nans	1.55473e+07	1.28437e+07	2.77566e+07	2.7837e+07	2.07861e+07	1.74217e+07
B2RQC6	CAD protein	Cad	3.05345e+06	2.09364e+06	1.14653e+06	3.93554e+06	3.69063e+06	4.92855e+06
Q9CPQ3	Mitochondrial import receptor subunit TOM22 homolog	Tomm22	3.41546e+07	3.33421e+07	2.98071e+07	3.78295e+07	3.61163e+07	2.47972e+07
Q6ZWQ6	E2 ubiquitin-conjugating enzyme	Ube2k	2.17585e+07	1.31853e+07	2.57464e+07	2.56529e+07	9.56829e+06	1.14776e+07
Q3B7Z2	Oxysterol-binding protein 1	Osbp	1.96155e+06	2.04751e+06	969267	546040	632531	771524
Q9CQZ5	NADH dehydrogenase [ubiquinone] 1 alpha subcomplex subunit 6	Ndufa6	9.41784e+07	79020361	8.58269e+07	1.12613e+08	6.2284e+07	5.6381e+07
Q3TL58	S-phase kinase-associated protein 1	Skp1	6.12746e+07	5.34409e+07	7.53159e+07	7.18067e+07	7.47904e+07	7.75341e+07
A0A0R4J078	UBX domain-containing protein 4	Ubxn4	9.77121e+06	14658974	1.44185e+07	1.73268e+07	1.55482e+07	1.81727e+07
O54752	Naglu	Naglu	1.29938e+07	2.69715e+07	3.80249e+07	1.0105e+07	2.18471e+07	2.41449e+07
A0A0G2JGQ4	NEDD8 ultimate buster 1	Nub1	1.16652e+06	2.60369e+06	3.46662e+06	2.41736e+06	2.79264e+06	6.86767e+06
P61358	60S ribosomal protein L27	Rpl27	1.98114e+08	215112369	2.36437e+08	1.56308e+08	1.55683e+08	1.54073e+08
E9Q9C3	Afadin	Afdn	5.72624e+06	1.20811e+07	6.86375e+06	5.07676e+06	4.81092e+06	5.71035e+06
Q07456	Protein AMBP	Ambp	1.58166e+07	2.61164e+07	3.06309e+07	1.94289e+07	2.49312e+07	1.73914e+07
Q8BK72	28S ribosomal protein S27, mitochondrial	Mrps27	8.1628e+06	11451648	1.39648e+07	1.36033e+07	1.38171e+07	1.19233e+07
P12815	Programmed cell death protein 6	Pdcd6	5.77487e+07	6.8891e+07	5.88748e+07	4.87382e+07	4.77087e+07	5.08911e+07
Q571B0	Transmembrane 9 superfamily member (Fragment)	Tm9sf3	1.56219e+07	11745663	1.01344e+07	1.29066e+07	7.9838e+06	1.2885e+07
Q4VA29	RNA transcription, translation and transport factor protein	Rtraf	2.39577e+07	4.54052e+07	6.48956e+07	4.47267e+07	4.19102e+07	3.08357e+07
A0A0R4J0D3	Dolichyl-diphosphooligosaccharide--protein glycotransferase	Stt3b	2.70473e+07	1.76441e+07	2.45603e+07	3.82508e+07	2.90406e+07	3.31189e+07
Q8BX90	Fibronectin type-III domain-containing protein 3A	Fndc3a	7.21672e+06	8.85483e+06	1.26263e+07	7.61099e+06	4.71396e+06	3.96119e+06
P62331	ADP-ribosylation factor 6	Arf6	7.11503e+07	58885217	7.35635e+07	7.2225e+07	7.71783e+07	7.47263e+07
E9Q7G0	Nuclear mitotic apparatus protein 1	Numa1	3.06163e+06	2.78666e+06	1.13149e+06	644251	2.00151e+06	1.65091e+06
P61164	Alpha-centractin	Actr1a	0	1.45794e+07	1.51036e+07	3.1151e+07	1.72039e+08	1.64469e+07
Q4FK54	Proteaseome (Prosome, macropain) 28 subunit, 3	Psme3	1.97628e+07	1.40271e+07	2.62127e+07	2.06125e+07	3.06466e+07	3.66346e+07
P06797	Procathepsin L	Ctsl	1.18462e+07	1.66612e+07	1.90327e+07	0	2.14429e+07	1.84763e+07
Q3TI07	Calcium-activated neutral proteinase 1	Capn1	3.74643e+06	10750180	6.00072e+06	1.50463e+07	1.26331e+07	1.05635e+07
Q0PD56	Rab5B	Rab5b	1.592e+07	8.07392e+06	7.75708e+06	9.39099e+06	1.32727e+07	1.4932e+07
P97478	5-demethoxyubiquinone hydroxylase, mitochondrial	Coq7	2.26312e+07	1.93357e+07	1.96471e+07	1.47056e+07	1.66684e+07	1.592e+07
Q8VCG4	Complement component C8 gamma chain	C8g	1.69467e+07	1.51107e+07	2.5591e+07	1.40896e+07	7.16236e+06	1.7035e+07
P97370	Sodium/potassium-transporting ATPase subunit beta-3	Atp1b3	3.49867e+07	3.85595e+07	3.80141e+07	2.81869e+07	2.35059e+07	3.63104e+07
Q62422	Osteoclast-stimulating factor 1	Ostf1	1.87266e+07	5.45347e+06	2.37525e+07	9.06301e+06	1.83764e+07	2.7516e+07
Q6GSS7	Histone H2A type 2-A	Hist2h2aa1	4.84465e+08	694656128	7.83728e+08	7.54905e+08	5.90606e+08	5.15024e+08
Q03249	Galactose-1-phosphate uridylyltransferase	Galt	3.6877e+06	2.93828e+06	2.66738e+06	2.04023e+07	1.00787e+07	1.61303e+07
Q9DB27	Malignant T-cell-amplified sequence 1	Mcts1	1.55831e+07	1.33511e+07	1.15e+07	1.53493e+07	1.14125e+07	1.40823e+07
Q8R4H7	N-acetylglutamate synthase, mitochondrial	Nags	4.17109e+07	37034972	3.89659e+07	4.47732e+07	5.4546e+07	4.33228e+07
A0A0R4J0B2	Phospholipase B-like	Plbd1	1.11814e+07	1.98048e+07	2.17131e+07	1.24451e+07	1.0875e+07	1.48849e+07
A0A0R4J034	Pyridoxal-dependent decarboxylase domain-containing protein 1	Pdxdc1	1.55226e+07	2.14932e+07	9.05119e+06	1.11847e+07	1.1654e+07	1.39302e+07
A0A1S6GWH4	NOL1/NOP2/Sun domain family member 2	Nsun2	0	1.94044e+07	2.0038e+07	1.80773e+07	2.17818e+07	2.18433e+07
B2RS80	Gamma-glutamyl carboxylase	Ggcx	3.90963e+07	2.97447e+07	3.05877e+07	1.86932e+07	1.65626e+07	3.36583e+07
A0A1G5SJJ3	Irgm1	OTTMUSPWKG00059374	3.66483e+07	5.30786e+07	4.24143e+07	3.60666e+07	4.77819e+07	5.33569e+07
Q8BRK8	5-AMP-activated protein kinase catalytic subunit alpha-2	Prkaa2	1.9382e+07	9.19476e+06	3.46701e+06	9.80796e+06	8.62988e+06	7.3961e+06
Q3U8W9	Uncharacterized protein	Hnrnpr	2.38703e+07	18649527	6.5011e+07	1.09921e+07	1.58421e+07	9.98831e+06
P70302	Stromal interaction molecule 1	Stim1	8.76207e+06	1.22396e+07	8.96244e+06	9.93382e+06	1.23666e+07	6.0135e+06
P99028	Cytochrome b-c1 complex subunit 6, mitochondrial	Uqcrh	3.18148e+08	278591349	3.61816e+08	3.41194e+08	3.25449e+08	2.83157e+08
Q91YP2	Neurolysin, mitochondrial	Nln	1.87381e+07	1.7132e+07	1.31775e+07	8.2213e+06	6.08307e+07	1.02847e+07
Q3TF40	Uncharacterized protein (Fragment)	Nono	5.95135e+07	4.95877e+07	4.08597e+07	5.10297e+07	4.16724e+07	4.63207e+07
P60766	Cell division control protein 42 homolog	Cdc42	1.27009e+08	119556458	1.18942e+08	9.5515e+07	9.45267e+07	8.99895e+07
B9EK13	Parahox neighbor	Urad	8.85631e+07	91038681	7.89817e+07	6.79461e+07	8.80933e+07	6.82867e+07
Q5BLK2	40S ribosomal protein S20	Rps20	3.47172e+08	3.95866e+08	4.25544e+08	2.32228e+08	2.49735e+08	2.60552e+08
O35114	Lysosome membrane protein 2	Scarb2	1.40479e+08	154822692	1.61695e+08	1.50973e+08	1.36807e+08	1.19667e+08
Q9R0Q3	Transmembrane emp24 domain-containing protein 2	Tmed2	9.50466e+07	7.54971e+07	9.24458e+07	6.25143e+07	6.50276e+07	5.44782e+07
A0A087WNT1	Elongin-C	Eloc	2.83458e+07	3.30388e+07	3.74931e+07	2.79744e+07	2.06717e+07	2.71027e+07
P28653	Biglycan	Bgn	3.39182e+06	3.86662e+06	7.88328e+06	9.12502e+06	4.32283e+06	2.5252e+06
Q8R2Y0	Monoacylglycerol lipase ABHD6	Abhd6	7.94157e+06	4.49783e+06	4.45393e+06	9.67672e+06	3.3279e+06	798210
Q3UXI9	DZF domain-containing protein	Ilf2	2.91711e+06	3.12743e+06	4.11242e+06	9.12756e+06	2.73265e+06	4.77888e+06
B2ZRS3	Depdc6-001	Deptor	6.14689e+07	2.30365e+07	2.34657e+07	2.87932e+07	1.9657e+07	1.23215e+07
P70372	ELAV-like protein 1	Elavl1	1.74573e+07	15915856	2.62049e+07	2.16487e+07	1.4338e+07	2.35534e+07
Q9CZZ4	26S proteasome non-ATPase regulatory subunit 9	Psmd9	3.16538e+07	32309569	3.45991e+07	1.31389e+07	2.90856e+07	1.67595e+07
Q05117	Tartrate-resistant acid phosphatase type 5	Acp5	2.00377e+07	17373381	3.8345e+07	1.43977e+07	1.49573e+07	9.56126e+06
O08966	Solute carrier family 22 member 1	Slc22a1	1.55077e+07	2.68969e+07	3.549e+07	2.17958e+07	4.61382e+07	4.04643e+07
Q99K23	Ufm1-specific protease 2	Ufsp2	5.6208e+06	7.58723e+06	2.53673e+06	5.57104e+06	0	4.27906e+06
Q8VE47	Ubiquitin-like modifier-activating enzyme 5	Uba5	4.13985e+06	0	1.21244e+07	0	6.73037e+06	2.67743e+06
P32233	Developmentally-regulated GTP-binding protein 1	Drg1	1.09343e+07	7.19897e+06	1.3561e+07	1.16294e+07	1.3015e+07	1.11229e+07
Q3TIY5	Uncharacterized protein	Pkp2	1.47637e+07	14512501	1.50661e+07	1.47324e+07	1.36793e+07	8.08396e+06
Q9CR67	Transmembrane protein 33	Tmem33	4.68989e+07	4.48894e+07	4.80791e+07	3.76602e+07	5.1762e+07	5.16137e+07
Q9CQR4	Acyl-coenzyme A thioesterase 13	Acot13	9.16726e+07	1.25733e+08	1.29911e+08	1.21784e+08	1.24874e+08	1.10234e+08
Q8BU33	2-hydroxyacyl-CoA lyase 2	Ilvbl	1.30571e+07	1.08008e+07	8.70871e+06	5.35111e+06	4.23208e+06	3.30884e+06
Q9D881	Cytochrome c oxidase polypeptide Vb	Cox5b-ps	3.07383e+08	3.19288e+08	3.15191e+08	3.22437e+08	3.50146e+08	3.21673e+08
Q7TMB8	Cytoplasmic FMR1-interacting protein 1	Cyfip1	5.05526e+06	4.493e+06	9.1824e+06	6.88139e+06	5.06192e+06	3.63149e+06
Q9D6K5	Synaptojanin-2-binding protein	Synj2bp	1.79682e+07	10131409	1.09423e+07	1.27951e+07	0	1.90924e+07
Q4VAG4	Ribosomal protein L22	Rpl22	1.70932e+08	202573131	2.07743e+08	1.46016e+08	1.505e+08	1.42671e+08
P35980	60S ribosomal protein L18	Rpl18	2.65509e+08	3.34325e+08	3.5594e+08	2.81149e+08	2.36941e+08	2.24001e+08
Q8C1W9	Uncharacterized protein	Nap1l4	7.62163e+06	6998522	7.49108e+06	5.12633e+06	5.52448e+06	5.98428e+06
Q8CHP8	Glycerol-3-phosphate phosphatase	Pgp	2.0161e+07	24225364	2.11516e+07	2.57954e+07	2.03063e+07	1.15683e+07
Q8CFJ7	Solute carrier family 25 member 45	Slc25a45	3.31608e+06	5.58272e+06	5.18372e+06	9.81693e+06	1.57867e+07	7.05009e+06
A0A2I3BQV5	Exportin-7	Xpo7	7.44919e+06	9.52692e+06	8.65037e+06	4.89174e+06	2.65759e+06	4.50765e+06
Q3TXJ4	Uncharacterized protein	Sar1a	1.79049e+07	1.9987e+07	1.66708e+07	1.75623e+07	7.12194e+06	1.92452e+07
Q9CYI4	Putative RNA-binding protein Luc7-like 1	Luc7l	2.12597e+07	8.87124e+06	5.38278e+06	1.65557e+07	1.61572e+07	1.42812e+07
Q4VAE8	Complex I-B15 (Fragment)	Ndufb4	1.1716e+08	106388732	1.03061e+08	1.33453e+08	1.25565e+08	1.38551e+08
Q9WV98	Mitochondrial import inner membrane translocase subunit Tim9	Timm9	6.48317e+07	18565601	4.70178e+07	2.33404e+07	3.85232e+07	1.46818e+07
Q3TJ95	Clathrin light chain	Cltb	5.73271e+07	5.65228e+07	8.23733e+07	3.30361e+07	3.61354e+07	5.25263e+07
Q6P9R2	Serine/threonine-protein kinase OSR1	Oxsr1	1.55593e+07	1.31485e+07	1.5559e+07	1.96067e+07	8.57576e+06	1.67021e+07
A0A0N4SVL0	Eukaryotic translation initiation factor 4 gamma 3	Eif4g3	4.02562e+06	4.26109e+06	0	3.22152e+06	2.63216e+06	0
Q8R3Q6	Protein MIX23	Mix23	3.76311e+07	31569656	3.95915e+07	3.50699e+07	1.76775e+07	1.10057e+07
O88456	Calpain small subunit 1	Capns1	2.52925e+07	2.65306e+07	3.14301e+07	2.32171e+07	2.49262e+07	2.81742e+07
Q9D104	Signal recognition particle 19 kDa protein	Srp19	2.00745e+07	6.89403e+06	2.72285e+07	1.16637e+07	1.21552e+07	7.89875e+06
Q61009	Scavenger receptor class B member 1	Scarb1	1.77949e+07	1.95097e+07	2.22595e+07	2.25956e+07	2.39368e+07	2.72026e+07
Q3TX72	Peptidylprolyl isomerase	Fkbp5	1.16296e+06	3713523	9.74669e+06	6.19045e+06	4.7686e+06	1.97842e+06
P97865	Peroxisomal targeting signal 2 receptor	Pex7	5.91181e+06	8.7803e+06	903959	5.52904e+06	6.49464e+06	6.76901e+06
Q3UHW5	Uncharacterized protein	Rab8a	3.48587e+07	9.22316e+06	1.06754e+07	2.73896e+06	3.00473e+07	2.66879e+07
Q9CPT4	Myeloid-derived growth factor	Mydgf	6.38915e+07	84410754	9.24393e+07	7.80379e+07	6.68993e+07	8.69074e+07
Q9CZ04	COP9 signalosome complex subunit 7a	Cops7a	9.52549e+06	1.0755e+07	9.12301e+06	3.13311e+06	4.65992e+06	0
Q9R0M6	Ras-related protein Rab-9A	Rab9a	3.50065e+07	2.23616e+07	3.14497e+07	1.25319e+07	2.83055e+07	3.36143e+07
Q9R0A0	Peroxisomal membrane protein PEX14	Pex14	2.92781e+07	3.31411e+07	3.16722e+07	3.56797e+07	3.25526e+07	3.16694e+07
Q9DBU8	MHD domain-containing protein	Ap3m1	1.06436e+06	1.42401e+06	5.01529e+06	4.80735e+06	7.07415e+06	5.82919e+06
Q3TCU5	Tapasin	Tapbp	1.12585e+07	11765199	1.75671e+07	1.58887e+07	1.43996e+07	1.88512e+07
Q3UYQ4	Uncharacterized protein	Api5	2.83255e+06	0	4.84848e+06	1.00456e+07	9.64091e+06	8.45113e+06
P43274	Histone H1.4	H1-4	1.65391e+08	210381964	2.16904e+08	1.89586e+08	1.48817e+08	1.88143e+08
Q920A5	Retinoid-inducible serine carboxypeptidase	Scpep1	6.93404e+07	62654600	7.60061e+07	5.22786e+07	3.52596e+07	3.51528e+07
Q3TCN2	Putative phospholipase B-like 2	Plbd2	3.8008e+07	2.89604e+07	3.97113e+07	2.54423e+07	2.76609e+07	2.83176e+07
A0A1S6GWG3	RPN13_C domain-containing protein	Adrm1	3.1059e+07	28027884	2.55849e+07	1.70696e+07	2.05323e+07	1.90516e+07
Q62348	Translin	Tsn	1.7942e+07	11708626	1.89024e+07	2.25501e+07	2.0081e+07	1.53274e+07
P56391	Cytochrome c oxidase subunit 6B1	Cox6b1	7.95029e+08	8.3308e+08	8.14979e+08	9.36428e+08	8.21515e+08	8.2646e+08
Q60960	Importin subunit alpha-5	Kpna1	7.97999e+06	13828384	7.07724e+06	1.00316e+07	8.15245e+06	6.38872e+06
D3Z5I1	Zinc finger CCCH-type antiviral protein 1	Zc3hav1	1.884e+06	411505	414032	4.52531e+06	3.9261e+06	0
Q04447	Creatine kinase B-type	Ckb	9.93036e+06	11617231	8.94984e+06	2.48612e+06	0	2.88645e+06
Q8BL97	Serine/arginine-rich splicing factor 7	Srsf7	2.84724e+07	3.26799e+07	3.68834e+07	3.60807e+07	3.10704e+07	3.59702e+07
A2A9Q2	Nardilysin, N-arginine dibasic convertase, NRD convertase 1	Nrd1	2.21037e+06	1.68283e+06	2.29591e+06	2.7729e+06	2.88829e+06	3.0809e+06
Q9CQ54	NADH dehydrogenase [ubiquinone] 1 subunit C2	Ndufc2	1.07091e+08	95995299	9.72014e+07	9.48193e+07	9.09843e+07	1.14078e+08
P0C0S6	Histone H2A.Z	H2az1	8.24103e+07	115131208	1.33004e+08	1.00143e+08	9.15786e+07	8.2291e+07
Q543X6	Protein kinase domain-containing protein	Map2k4	0	4436189	5.03966e+06	0	6.80021e+06	5.25461e+06
F8WIV2	Serine (or cysteine) peptidase inhibitor, clade B, member 6a	Serpinb6a	2.59871e+07	1.68433e+07	1.86299e+07	1.79643e+07	3.25915e+07	3.59525e+07
Q60972	Histone-binding protein RBBP4	Rbbp4	1.97745e+07	2.37694e+07	2.78653e+07	2.49884e+07	2.47208e+07	2.46631e+07
Q9DC70	NADH dehydrogenase [ubiquinone] iron-sulfur protein 7, mitochondrial	Ndufs7	9.87619e+07	1.03482e+08	9.9068e+07	1.03198e+08	9.9078e+07	9.28568e+07
Q8BFZ9	Erlin-2	Erlin2	3.71771e+06	1.13083e+07	1.00098e+07	5.46619e+06	6.07281e+06	9.44575e+06
Q4KL76	10 kDa heat shock protein, mitochondrial	Hspe1	1.59591e+09	1.71905e+09	1.84309e+09	1.68204e+09	1.56784e+09	1.49546e+09
Q3U4H0	APC-binding protein EB1	Mapre1	3.43095e+06	4776741	4.85689e+06	2.91142e+06	2.72601e+06	2.98735e+06
Q9D3L3	Synaptosomal-associated protein	Snap23	7.61784e+06	1.41229e+07	1.55794e+07	2.05234e+07	1.96662e+07	2.15849e+07
P24472	Glutathione S-transferase A4	Gsta4	1.80248e+08	187768983	1.60336e+08	2.00104e+08	1.23075e+08	1.48232e+08
B2RTB0	PDGFA associated protein 1	Pdap1	2.24692e+07	27830520	3.32328e+07	2.49802e+07	3.09229e+07	3.54721e+07
Q4PZA2	Endothelin-converting enzyme 1	Ece1	1.19976e+07	1.37263e+07	7.66224e+06	3.11177e+06	1.63448e+07	1.87921e+07
Q5SUR0	Phosphoribosylformylglycinamidine synthase	Pfas	4.46812e+06	5.7528e+06	5.37679e+06	8.34042e+06	2.04714e+06	9.94033e+06
Q8VCC1	15-hydroxyprostaglandin dehydrogenase [NAD(+)]	Hpgd	4.40905e+07	26066040	3.54108e+07	2.12153e+07	3.30644e+07	1.07782e+07
Q810B6	Rabankyrin-5	Ankfy1	7.0527e+06	5.53884e+06	4.84338e+06	7.41087e+06	5.44142e+06	1.19611e+07
Q7TNC4	Putative RNA-binding protein Luc7-like 2	Luc7l2	1.28611e+07	7.86208e+06	1.05029e+07	0	3.25314e+06	3.12445e+06
Q58EU8	Igk protein	Igk	3.62217e+06	0	3.91774e+06	8.03546e+06	2.57703e+06	4.18925e+06
Q5CZY9	Rps16 protein	Rps16	3.22247e+08	329042160	3.56366e+08	3.01232e+08	3.17359e+08	3.24985e+08
Q80VJ2	Steroid receptor RNA activator 1	Sra1	5.48509e+06	2.39066e+06	3.10873e+06	1.87229e+06	1.67219e+06	4.91526e+06
Q3UDM8	Ribulose-phosphate 3-epimerase	Rpe	1.52173e+07	18660725	1.74305e+07	1.73284e+07	1.4211e+07	1.5209e+07
Q9Z1T1	AP-3 complex subunit beta-1	Ap3b1	4.61284e+06	8.87061e+06	1.43814e+07	4.68909e+06	798333	4.47552e+06
Q4FK74	ATP synthase F1 subunit delta	Atp5d	4.24396e+08	4.34661e+08	4.24375e+08	3.49703e+08	3.92674e+08	3.61989e+08
P29595	NEDD8	Nedd8	3.27504e+07	25746347	2.88551e+07	2.21804e+07	6.64272e+06	2.59774e+07
A0A140LHG8	Microsomal signal peptidase 25 kDa subunit	Spcs2	3.43385e+07	2.34755e+07	3.31368e+07	2.80881e+07	2.58881e+07	3.49971e+07
Q5SUS9	RNA-binding protein EWS	Ewsr1	1.86165e+07	20500376	2.0593e+07	8.53608e+06	9.13837e+06	9.98616e+06
O88668	Protein CREG1	Creg1	3.08023e+07	22823408	2.49609e+07	3.55437e+07	4.41623e+07	3.60665e+07
E9QLB2	Lysophospholipase-like protein 1	Lyplal1	2.34445e+07	1.95227e+07	1.78388e+07	3.00332e+07	3.13643e+07	2.16428e+07
P40630	Transcription factor A, mitochondrial	Tfam	3.20779e+07	4.25256e+07	5.10532e+07	3.71444e+07	4.59648e+07	3.21175e+07
Q3UJY1	Uncharacterized protein	Slc29a1	7.44381e+06	0	5.52333e+06	4.7043e+06	3.90465e+06	5.3756e+06
Q9D6S7	Ribosome-recycling factor, mitochondrial	Mrrf	5.04127e+06	1.08127e+07	2.43857e+06	9.84415e+06	2.93362e+06	2.96885e+06
Q60676	Serine/threonine-protein phosphatase 5	Ppp5c	5.51026e+06	2.36925e+07	2.15542e+07	3.64356e+06	2.22867e+07	1.50118e+06
Q99JT9	1,2-dihydroxy-3-keto-5-methylthiopentene dioxygenase	Adi1	8.15752e+07	73617088	5.89021e+07	5.86886e+07	5.19743e+07	5.03826e+07
O35864	COP9 signalosome complex subunit 5	Cops5	1.06222e+07	9.42806e+06	1.26442e+07	1.90318e+06	4.35415e+06	1.03747e+07
Q497N1	40S ribosomal protein S26	Rps26	1.80418e+08	304608870	3.02254e+08	1.48631e+08	1.72387e+08	1.43818e+08
Q3UPA1	Uncharacterized protein	Gna11	7.92691e+06	172005	6.93306e+06	1.69508e+07	2.03475e+07	2.52251e+07
Q3UIR3	E3 ubiquitin-protein ligase DTX3L	Dtx3l	8.63556e+06	7.04131e+06	1.42228e+07	4.15542e+06	5.70411e+06	5.71281e+06
Q3U3C2	Epididymal secretory protein E1	Npc2	5.19354e+07	5.02657e+07	6.28999e+07	5.76637e+07	4.98367e+07	6.47553e+07
Q3TI63	Sorting nexin-1	Snx1	1.47925e+07	3.88382e+07	3.73272e+07	1.53219e+07	1.28563e+07	1.60366e+07
Q920L1	Acyl-CoA (8-3)-desaturase	Fads1	1.91145e+07	27343167	1.82608e+07	1.33259e+07	1.9949e+07	1.62952e+07
Q5HZY7	V-type proton ATPase subunit G	Atp6v1g1	0	9299711	9.93301e+06	0	8.6078e+06	7.67891e+06
B2RT89	Predicted gene, EG434674	Slc22a28	3.22946e+07	2.25915e+07	3.09687e+07	2.2332e+07	2.052e+07	3.05756e+07
Q8R404	MICOS complex subunit MIC13	Micos13	4.02728e+07	3.1145e+07	3.20873e+07	2.65328e+07	3.27564e+07	3.07225e+07
Q6UL10	AHNAK (Fragment)	Ahnak	1.50343e+07	1.24416e+07	3.04502e+07	2.30931e+07	2.68557e+07	3.05885e+07
Q9WVA2	Mitochondrial import inner membrane translocase subunit Tim8 A	Timm8a1	1.09605e+08	112069439	7.00739e+07	8.67263e+07	7.9651e+07	9.17898e+07
A0A0R4J092	Beta-mannosidase	Manba	2.28358e+07	1.96796e+07	1.14238e+07	1.7613e+07	9.64784e+06	1.34739e+07
P62996	Transformer-2 protein homolog beta	Tra2b	4.89279e+07	15862677	3.89213e+07	3.54087e+07	2.76851e+07	2.9256e+07
B1AUN2	Eukaryotic translation initiation factor 2B, subunit 3	Eif2b3	1.05845e+07	2.6295e+07	8.07257e+06	2.06113e+06	7.39731e+06	8.8199e+06
Q6PFA2	Clathrin light chain	Clta	6.44871e+07	6.1089e+07	8.40778e+07	5.43517e+07	5.82223e+07	6.2485e+07
Q925N0	Sideroflexin-5	Sfxn5	1.68665e+07	2.24539e+07	1.40771e+07	1.49428e+07	2.34262e+07	1.61938e+07
Q9CR09	Ubiquitin-fold modifier-conjugating enzyme 1	Ufc1	1.81313e+07	8.339e+06	3.76909e+07	1.8547e+07	3.58878e+07	3.51998e+07
P35576	Glucose-6-phosphatase catalytic subunit 1	G6pc1	9.46405e+07	1.74801e+07	7.08793e+07	1.22079e+07	1.56532e+07	3.09546e+06
Q9QXK3	Coatomer subunit gamma-2	Copg2	2.56807e+06	0	7.02636e+06	0	2.88453e+06	7.45111e+06
P51885	Lumican	Lum	2.4296e+07	4.07515e+07	3.26651e+07	3.04293e+07	4.19417e+07	4.03833e+07
P16045	Galectin-1	Lgals1	2.20077e+07	2.48869e+07	2.62024e+07	2.33915e+07	2.72647e+07	2.51851e+07
E9PV22	Leucine-rich repeat-containing protein 47	Lrrc47	1.09191e+07	6.81217e+06	1.23046e+07	5.95424e+06	5.97549e+06	7.64918e+06
Q4FZH2	Ribosomal protein L26	Rpl26	1.63279e+08	2.15078e+08	2.32171e+08	1.25805e+08	1.322e+08	1.26144e+08
Q8BP40	Lysophosphatidic acid phosphatase type 6	Acp6	676469	6.2598e+06	5.41226e+06	7.55009e+06	8.74255e+06	6.33558e+06
Q9CQ92	Mitochondrial fission 1 protein	Fis1	2.61696e+07	2.29348e+07	3.0016e+07	3.19869e+07	2.81894e+07	2.53846e+07
P13634	Carbonic anhydrase 1	Ca1	9.2401e+06	1.84161e+07	1.43825e+07	2.7663e+07	2.82633e+07	2.9767e+07
Q8R519	2-amino-3-carboxymuconate-6-semialdehyde decarboxylase	Acmsd	3.376e+06	0	1.67418e+07	1.98755e+07	1.33894e+07	1.307e+07
Q91YM4	FAST kinase domain-containing protein 4	Tbrg4	1.07361e+07	8.92176e+06	8.67687e+06	4.20675e+06	2.4536e+06	6.13896e+06
Q3U125	Peroxiredoxin-like 2 activated in M-CSF stimulated monocytes	Prxl2a	3.6559e+07	4.19868e+07	3.95455e+07	4.70386e+07	3.79533e+07	4.79244e+07
Q3TKB7	28S ribosomal protein S18-2, mitochondrial	Mrps18b	1.50992e+07	20060603	1.32925e+07	1.08107e+07	1.00831e+07	2.66685e+06
Q76LV0	Glutathione peroxidase	Gpx4	8.40856e+07	8.98241e+07	8.41927e+07	9.31297e+07	9.63527e+07	9.54049e+07
Q9DAK9	14 kDa phosphohistidine phosphatase	Phpt1	2.41866e+07	10534620	1.52102e+07	1.24751e+07	1.33861e+07	1.24367e+07
Q9D8S5	Serine/arginine-rich-splicing factor 5	Srsf5	1.7959e+07	7894563	1.2805e+07	0	6.12346e+06	7.68953e+06
P28651	Carbonic anhydrase-related protein	Ca8	1.40304e+07	1.89036e+07	8.04533e+06	1.64567e+07	1.86587e+07	2.18915e+07
P53808	Phosphatidylcholine transfer protein	Pctp	5.51359e+07	5.43501e+07	4.61869e+07	5.85121e+07	3.37959e+07	5.80463e+07
P35585	AP-1 complex subunit mu-1	Ap1m1	1.38993e+07	2.15035e+07	2.24351e+07	1.8382e+07	2.82741e+07	3.57686e+07
Q571J7	Serine/threonine-protein phosphatase 2A 55 kDa regulatory subunit B (Fragment)	Ppp2r2a	3.35417e+06	3.65113e+06	3.89666e+06	2.71169e+06	4.49201e+06	5.13169e+06
Q9D8T7	SRA stem-loop-interacting RNA-binding protein, mitochondrial	Slirp	2.9721e+07	33696050	8.87306e+06	2.48103e+07	2.32174e+07	2.27494e+07
Q9CWK0	60S ribosomal protein L14	Rpl14	2.64222e+08	3.04068e+08	3.04264e+08	2.08506e+08	2.00209e+08	1.54994e+08
Q61411	GTPase HRas	Hras	7.23473e+06	7445918	6.96094e+06	1.14128e+07	8.78127e+06	8.63035e+06
Q9D8C4	Interferon-induced 35 kDa protein homolog	Ifi35	6.69601e+06	1.79365e+06	2.40272e+06	6.22189e+06	9.39972e+06	5.07428e+06
A0A679AXP3	GasderminD-1	Gsdmd	2.09515e+07	28003870	2.91558e+07	2.0926e+07	2.19036e+07	1.95865e+07
P56528	ADP-ribosyl cyclase/cyclic ADP-ribose hydrolase 1	Cd38	1.41812e+07	9.75041e+06	9.15205e+06	4.71038e+07	2.17641e+07	1.40261e+07
Q80Y14	Glutaredoxin-related protein 5, mitochondrial	Glrx5	6.28232e+07	1.15459e+08	6.26915e+07	1.23687e+08	1.22782e+08	1.22621e+08
P46656	Adrenodoxin, mitochondrial	Fdx1	9.79948e+07	1.04983e+08	1.00197e+08	7.88397e+07	1.055e+08	9.38523e+07
A0A1W2P788	alpha-1,2-Mannosidase (Fragment)	Man1a	8.10954e+06	2.3938e+06	0	0	3.19536e+06	2.46011e+06
Q80VP1	Epsin-1	Epn1	1.40081e+07	2.20703e+07	1.38419e+07	2.12457e+07	8.20225e+06	1.07298e+07
Q3TJG6	CS domain-containing protein	Ptges3	1.58157e+08	1.46442e+08	1.6925e+08	1.67693e+08	1.75758e+08	1.81211e+08
P62317	Small nuclear ribonucleoprotein Sm D2	Snrpd2	1.39204e+07	33993147	3.22647e+07	1.28828e+07	1.22511e+07	6.42596e+06
Q9D023	Mitochondrial pyruvate carrier 2	Mpc2	1.6404e+08	1.99047e+08	2.05121e+08	1.88852e+08	1.93535e+08	1.96853e+08
P62774	Myotrophin	Mtpn	5.71249e+07	4.81896e+07	5.2938e+07	4.45014e+07	5.49675e+07	6.73614e+07
O89112	Glutathione S-transferase LANCL1	Lancl1	5.80283e+06	7.39554e+06	1.15366e+07	7.44093e+06	1.05673e+07	1.28366e+07
Q99LB6	Methionine adenosyltransferase 2 subunit beta	Mat2b	1.74035e+07	8.18076e+06	1.12917e+07	1.73684e+07	1.42202e+07	1.47624e+07
Q923B0	Gamma-glutamylaminecyclotransferase	Ggact	2.97833e+07	24246275	3.01945e+07	2.65739e+07	3.65047e+07	3.44357e+07
Q9D554	Splicing factor 3A subunit 3	Sf3a3	6.73141e+06	1.50361e+07	1.52414e+07	1.39092e+07	1.05646e+07	1.96798e+07
Q9Z1R2	Large proline-rich protein BAG6	Bag6	4.78539e+06	3868731	1.15152e+07	3.8613e+06	2.79529e+06	3.07061e+06
Q9QUH0	Glutaredoxin-1	Glrx	5.15065e+07	31397874	5.30362e+07	5.71444e+07	5.14179e+07	4.88665e+07
Q3UWX7	Uncharacterized protein	Tcea1	8.19779e+06	2.26534e+06	7.40318e+06	2.08104e+06	1.63204e+06	5.79318e+06
Q9JIG7	Coiled-coil domain-containing protein 22	Ccdc22	3.59931e+06	4.13278e+06	3.45378e+06	3.45634e+06	0	2.52671e+06
Q00915	Retinol-binding protein 1	Rbp1	3.09313e+07	2.57803e+07	3.34846e+07	2.87939e+07	2.26925e+07	3.21161e+07
Q5DTQ4	MKIAA4062 protein (Fragment)	Diaph1	1.37017e+07	15784196	1.41598e+07	1.18995e+07	1.66221e+07	1.57115e+07
P70670	Nascent polypeptide-associated complex subunit alpha, muscle-specific form	Naca	1.37729e+08	138060444	1.34039e+08	1.14845e+08	7.22965e+07	7.22262e+07
Q3U7R1	Extended synaptotagmin-1	Esyt1	0	2.94107e+06	2.42212e+06	0	8.33238e+07	2.23576e+06
A0A140LIS8	Predicted gene 4756	Gm4756	1.43467e+06	0	2.20691e+06	1.7642e+06	1.13621e+06	1.51674e+06
Q3U3R4	Lipase maturation factor 1	Lmf1	1.92743e+07	2.01533e+07	1.96594e+07	1.30963e+07	1.0534e+07	1.33753e+07
P47857	ATP-dependent 6-phosphofructokinase, muscle type	Pfkm	4.19498e+06	3.56412e+06	3.46234e+06	3.80394e+06	3.4302e+06	0
Q8CIN4	Serine/threonine-protein kinase PAK 2	Pak2	4.89888e+06	7.86445e+06	1.91992e+06	3.21656e+06	3.75585e+06	1.30658e+07
E9Q6R7	Utrophin	Utrn	7.71868e+06	9847965	8.86438e+06	2.11996e+07	9.23785e+06	6.78108e+06
Q1WWK3	Hist1h1b protein (Fragment)	H1f5	4.72577e+07	5.3423e+07	6.57532e+07	5.25809e+07	3.96968e+07	3.34368e+07
Q9CW47	Uncharacterized protein (Fragment)	Lcat	1.65651e+06	4.26207e+06	2.91065e+06	8.7603e+06	1.41672e+07	1.35968e+07
Q3V244	Eukaryotic translation initiation factor 4H	Eif4h	6.23028e+07	6.50606e+07	6.40451e+07	4.83541e+07	4.19341e+07	4.06414e+07
E9QM77	Ataxin-2	Atxn2	559491	0	1.56942e+06	1.27036e+06	895306	1.27978e+06
Q99KI3	ER membrane protein complex subunit 3	Emc3	0	0	0	3.85411e+06	4.65726e+06	5.94175e+06
Q9CQ69	Cytochrome b-c1 complex subunit 8	Uqcrq	5.43257e+08	6.63084e+08	5.70269e+08	5.24595e+08	5.33466e+08	5.2792e+08
P45377	Aldose reductase-related protein 2	Akr1b8	8.22443e+06	5.19708e+06	9.24689e+06	6.76856e+06	9.18417e+06	1.23255e+07
Q3T9S3	SET translocation	Set	8.54588e+07	7.46477e+07	8.47756e+07	7.35073e+07	6.2305e+07	6.50669e+07
E9Q3C1	C2 domain-containing protein 2	C2cd2	1.84248e+06	5231437	0	3.67976e+06	0	3.53379e+06
Q8BJU0	Small glutamine-rich tetratricopeptide repeat-containing protein alpha	Sgta	5.67482e+06	6.03243e+06	1.10474e+07	581552	638073	5.71258e+06
Q99JR5	Tubulointerstitial nephritis antigen-like	Tinagl1	2.44717e+07	24948756	2.80103e+07	2.47346e+07	2.14142e+07	2.09701e+07
Q3TZU7	Sorting nexin	Snx9	1.1422e+07	1.09313e+07	1.16523e+07	9.52583e+06	1.01358e+07	8.08682e+06
A0A0A6YVS2	Calcium load-activated calcium channel (Fragment)	Tmco1	3.92645e+07	4.36735e+07	4.33389e+07	4.99631e+07	4.1096e+07	3.79549e+07
Q3V453	14_3_3 domain-containing protein (Fragment)	Ywhae	1.97176e+06	0	2.96206e+06	1.59856e+06	2.59259e+06	2.25581e+06
Q9CQW1	Synaptobrevin homolog YKT6	Ykt6	3.92502e+06	4.61648e+06	4.24955e+06	1.3425e+06	4.71286e+06	5.24147e+06
Q3UVI9	Uncharacterized protein	Abcf2	2.97619e+06	2180582	7.56481e+06	1.08101e+07	1.16077e+07	1.12903e+07
F6ZDS4	Nucleoprotein TPR	Tpr	0	14266348	1.32681e+07	1.9409e+06	2.28454e+06	0
Q6GQS1	Calcium-binding mitochondrial carrier protein SCaMC-3	Slc25a23	3.69421e+06	623774	4.53978e+06	4.54367e+06	3.88683e+06	6.63654e+06
Q8BU14	Translocation protein SEC62	Sec62	1.32263e+07	2.12532e+07	2.28356e+07	1.10775e+07	9.4969e+06	5.17939e+06
Q542P4	55 kDa erythrocyte membrane protein	Mpp1	6.18296e+06	6612913	8.4662e+06	6.34932e+06	0	8.7948e+06
Q5FWA0	Ribonuclease T2B	Rnaset2b	6.478e+06	1855974	3.63281e+06	6.52456e+06	7.89601e+06	1.2309e+07
P15327	Bisphosphoglycerate mutase	Bpgm	1.55712e+07	1.68559e+07	1.73757e+07	1.22838e+07	1.62649e+07	2.42993e+07
Q9Z1F9	SUMO-activating enzyme subunit 2	Uba2	2.33182e+06	3.5002e+06	2.80959e+06	0	5.2218e+06	4.90037e+06
Q9D1M7	Peptidyl-prolyl cis-trans isomerase FKBP11	Fkbp11	1.46285e+07	6076851	1.9758e+07	4.76447e+06	4.55284e+06	5.59444e+06
P41317	Mannose-binding protein C	Mbl2	4.27923e+07	44721275	5.12056e+07	6.14432e+07	5.6649e+07	4.86852e+07
Q3UMA3	Hepatocyte growth factor-regulated tyrosine kinase substrate	Hgs	1.02641e+07	5.72741e+06	4.46675e+06	7.52993e+06	2.63676e+06	9.85958e+06
P08030	Adenine phosphoribosyltransferase	Aprt	2.09141e+07	17211967	1.80203e+07	1.50847e+07	7.91703e+06	1.09097e+07
Q9CQW9	Interferon-induced transmembrane protein 3	Ifitm3	2.97489e+07	23039718	2.33288e+07	0	1.18308e+07	1.32129e+07
P24668	Cation-dependent mannose-6-phosphate receptor	M6pr	1.71311e+07	14906742	1.24989e+07	3.05716e+07	1.34592e+07	2.2489e+07
A2RS68	U1 small nuclear ribonucleoprotein 70 kDa	Snrnp70	1.78256e+07	23121482	1.93176e+07	1.99398e+07	1.42195e+07	1.21704e+07
Q9D8V0	Minor histocompatibility antigen H13	Hm13	4.27599e+07	3.58834e+07	4.15214e+07	4.19136e+07	2.55401e+07	2.97656e+07
Q8VEH5	EPM2A-interacting protein 1	Epm2aip1	1.99218e+06	2.4974e+06	3.35791e+06	3.78176e+06	2.43044e+06	878344
A2AEM2	Chloride channel CLIC-like protein 1	Clcc1	6.86049e+06	6.70321e+06	5.63197e+06	4.03665e+06	3.08706e+06	7.20092e+06
Q8VH51	RNA-binding protein 39	Rbm39	1.42637e+07	2.27118e+07	2.28962e+07	1.54022e+07	1.19808e+07	1.48574e+07
B2RRE8	CD2-associated protein	Cd2ap	2.51122e+06	2.46334e+06	3.11816e+06	2.55901e+06	2.32455e+06	2.71014e+06
Q8BHG2	CXXC motif containing zinc binding protein	Czib	1.84209e+07	22336278	1.83245e+07	1.42833e+07	1.428e+07	1.68904e+07
A0A1Y7VJM4	ERO1-like protein beta	Ero1b	4.71956e+06	1.01915e+07	9.34307e+06	5.5475e+06	2.91539e+06	0
E9PX89	BolA-like protein 3	Bola3	1.44602e+06	6.35435e+06	3.88544e+06	2.78498e+06	1.0428e+07	6.50838e+06
Q91XL9	Oxysterol-binding protein-related protein 1	Osbpl1a	1.82917e+07	7323288	8.48379e+06	2.87283e+06	1.31434e+07	3.06689e+06
P01887	Beta-2-microglobulin	B2m	9.09236e+07	94729734	1.08267e+08	8.6302e+07	9.51128e+07	9.78123e+07
Q9JKF7	39S ribosomal protein L39, mitochondrial	Mrpl39	7.43692e+06	6.08866e+06	4.97208e+06	1.83274e+07	1.51452e+07	7.45481e+06
Q58E35	Ribosomal protein, large, P1	Rplp1	2.26254e+08	162436021	2.62291e+08	1.55921e+08	1.52134e+08	1.74627e+08
Q9DAR7	m7GpppX diphosphatase	Dcps	0	1.73437e+07	2.01511e+07	1.8263e+07	8.82061e+06	1.13964e+07
Q3UX10	Tubulin alpha chain-like 3	Tubal3	0	8391621	7.66535e+06	1.06683e+07	8.17196e+06	0
P62869	Elongin-B	Elob	4.1358e+07	65694569	5.85673e+07	3.07391e+07	3.79754e+07	4.72304e+07
Q8VEA4	Mitochondrial intermembrane space import and assembly protein 40	Chchd4	1.63864e+07	7216584	6.79596e+06	5.53992e+06	6.91012e+06	5.75528e+06
Q8K2C7	Protein OS-9	Os9	490985	2757893	1.47959e+06	2.84573e+06	2.79788e+06	3.45584e+06
Q3UW40	TRASH domain-containing protein	Rpl24	2.20828e+08	304159108	2.96814e+08	2.19344e+08	1.97994e+08	2.05678e+08
Q3U1Q4	Uncharacterized protein	Grb2	1.17953e+06	1.1938e+06	0	5.96796e+06	5.34544e+06	1.20556e+07
A0A0B6VMB2	MAb 31C6 heavy chain	HC	6.09388e+06	0	3.13265e+06	2.29647e+06	5.72519e+06	5.79844e+06
Q6P6M7	O-phosphoseryl-tRNA(Sec) selenium transferase	Sepsecs	0	4283579	7.12175e+06	4.4748e+06	2.59677e+06	6.5116e+06
O35900	U6 snRNA-associated Sm-like protein LSm2	Lsm2	3.252e+06	1.12885e+07	0	1.38407e+07	3.36707e+06	1.11125e+07
Q9DCZ4	MICOS complex subunit Mic26	Apoo	4.98166e+07	4.05104e+07	5.03655e+07	4.04093e+07	3.22716e+07	3.64832e+07
Q542M2	Coatomer subunit zeta	Copz1	5.14329e+07	4.79919e+07	5.29485e+07	5.21284e+07	3.9662e+07	5.37183e+07
O88952	Protein lin-7 homolog C	Lin7c	1.4569e+07	17387758	2.05409e+07	1.435e+07	1.1955e+07	1.18401e+07
Q99KG5	Lipolysis-stimulated lipoprotein receptor	Lsr	2.10209e+07	1.577e+07	1.50243e+07	7.07654e+06	6.2422e+06	1.04758e+07
Q3TJZ6	Protein FAM98A	Fam98a	4.18243e+06	0	5.58088e+06	4.55833e+06	6.04511e+06	7.90712e+06
D3YVL0	RNA helicase	Mov10	0	3752442	2.46347e+06	5.05259e+06	0	3.75182e+06
A0A1Y7VP24	DCN1-like protein	Tes3-ps	1.21824e+07	8835978	1.1308e+07	1.75341e+07	8.04892e+06	7.00727e+06
Q9CRD2	ER membrane protein complex subunit 2	Emc2	2.04572e+07	1.94616e+07	2.11325e+07	1.41217e+07	1.93625e+07	1.89523e+07
Q3U8M3	Uncharacterized protein	Rpl37a	8.38576e+07	1.27875e+08	1.37311e+08	2.44473e+08	6.8909e+07	6.62942e+07
Q8BFR4	N-acetylglucosamine-6-sulfatase	Gns	1.25399e+07	1.30453e+07	1.91989e+07	7.22624e+06	1.06052e+07	6.44842e+07
Q9DB15	39S ribosomal protein L12, mitochondrial	Mrpl12	5.44112e+07	18104483	5.0692e+07	3.14562e+07	4.4888e+07	4.10362e+07
A0A1L1SSF2	ADP-dependent glucokinase	Adpgk	3.21954e+06	1.18731e+07	8.39915e+06	1.60265e+07	1.40789e+07	1.45613e+07
Q3TDG9	t-SNARE coiled-coil homology domain-containing protein	Stx12	0	249290	3.18038e+06	5.56087e+06	3.96345e+06	4.59046e+06
B2RXS4	Plexin-B2	Plxnb2	8.75619e+06	9.3537e+06	8.55064e+06	8.25649e+06	7.11336e+06	1.2442e+07
Q14C24	U2 small nuclear ribonucleoprotein auxiliary factor (U2AF) 1	U2af1	1.03918e+07	9.66109e+06	1.03756e+07	8.99397e+06	9.07303e+06	7.06873e+06
Q9WV85	Nucleoside diphosphate kinase 3	Nme3	1.80034e+06	1.93798e+06	2.93375e+06	0	0	0
Q9Z1P6	NADH dehydrogenase [ubiquinone] 1 alpha subcomplex subunit 7	Ndufa7	1.14555e+07	2.5562e+07	2.52881e+07	3.60911e+07	1.73941e+07	2.19327e+07
Q8BYL4	Tyrosine--tRNA ligase, mitochondrial	Yars2	1.25094e+06	2945572	6.3401e+06	5.17675e+06	6.08651e+06	6.83628e+06
P62320	Small nuclear ribonucleoprotein Sm D3	Snrpd3	2.18885e+07	3284683	2.30343e+07	1.72834e+07	0	1.32805e+07
Q8N7N5	DDB1- and CUL4-associated factor 8	Dcaf8	1.8665e+07	2.39282e+07	3.35382e+07	7.79403e+06	2.63695e+07	2.50865e+07
P61211	ADP-ribosylation factor-like protein 1	Arl1	3.08035e+07	2.81498e+07	1.95962e+07	2.57753e+07	2.45546e+07	2.60338e+07
Q6P8I4	PEST proteolytic signal-containing nuclear protein	Pcnp	3.16291e+06	7.90008e+06	3.98885e+06	2.66728e+06	4.97156e+06	4.49368e+06
Q5SWZ0	Prpsap2 protein	Prpsap2	8.77645e+06	1.39451e+06	7.62773e+06	6.23726e+06	0	892638
A0A0R4J0B6	ATP-binding cassette sub-family G member 2	Abcg2	3.04978e+07	2.7803e+07	2.48223e+07	3.02311e+07	1.75805e+07	2.14752e+07
Q3TK95	Uncharacterized protein	Eif4e	4.26884e+07	36911293	4.84266e+07	4.24932e+07	4.60259e+07	4.79657e+07
Q9CQ91	NADH dehydrogenase [ubiquinone] 1 alpha subcomplex subunit 3	Ndufa3	3.32167e+07	2.82099e+07	1.88861e+07	4.16919e+07	3.80302e+07	3.10306e+07
Q9R1T2	SUMO-activating enzyme subunit 1	Sae1	2.83796e+06	3.04413e+06	2.50234e+06	3.22613e+06	2.72909e+06	3.02241e+06
P70362	Ubiquitin recognition factor in ER-associated degradation protein 1	Ufd1	2.3808e+07	1.99798e+07	3.46743e+07	2.90868e+07	2.40981e+07	3.00307e+07
P50518	V-type proton ATPase subunit E 1	Atp6v1e1	1.64094e+07	2.21304e+07	2.25615e+07	1.71633e+07	2.41369e+07	2.32369e+07
B7ZMP1	Xaa-Pro aminopeptidase 3	Xpnpep3	6.52469e+06	6374789	8.79678e+06	8.99589e+06	5.14489e+06	8.28316e+06
Q9JI39	ATP-binding cassette sub-family B member 10, mitochondrial	Abcb10	6.55369e+06	7.26456e+06	0	5.27811e+06	2.98108e+06	5.70158e+06
Q99MR6	Serrate RNA effector molecule homolog	Srrt	4.44437e+06	9.78358e+06	7.5025e+06	1.33186e+07	1.22061e+07	1.12085e+07
Q60902	Epidermal growth factor receptor substrate 15-like 1	Eps15l1	0	3393771	2.95455e+06	1.86854e+06	1.51955e+06	1.96886e+06
Q3TV94	Signal sequence receptor subunit alpha	Ssr1	1.10948e+08	100144603	1.08618e+08	4.826e+07	4.62713e+07	9.03346e+07
P42232	Signal transducer and activator of transcription 5B	Stat5b	5.69844e+06	7.0865e+06	8.86918e+06	5.76415e+06	8.15123e+06	2.41213e+06
A0A0R4J0J0	Palmdelphin	Palmd	2.48866e+06	0	2.59794e+06	2.69301e+06	3.09851e+06	0
Q8R0J8	Probable gluconokinase	Idnk	3.04319e+06	3.65698e+06	3.8164e+06	0	3.3862e+06	3.98709e+06
Q9JIK9	28S ribosomal protein S34, mitochondrial	Mrps34	8.00938e+06	1.41122e+07	6.723e+06	3.25522e+06	2.96485e+06	4.54072e+06
Q059U0	1-acyl-sn-glycerol-3-phosphate acyltransferase	Agpat2	4.29791e+07	3.25419e+07	3.77178e+07	2.11305e+07	3.76679e+07	1.61969e+07
B3DFI8	Cisd3 protein (Fragment)	Cisd3	1.96974e+07	1.66518e+07	2.01387e+07	1.31727e+07	2.43827e+07	2.10336e+07
P70460	Vasodilator-stimulated phosphoprotein	Vasp	1.44068e+06	1.87528e+06	3.62942e+06	1.12104e+06	0	1.18537e+06
P51175	Protoporphyrinogen oxidase	Ppox	8.24128e+06	1.43758e+07	1.23694e+07	1.76563e+07	1.27043e+07	1.41418e+07
I7DM66	PexRAP	Dhrs7b	5.11664e+06	5337050	1.33844e+07	8.45306e+06	1.11197e+07	1.10575e+07
O09167	60S ribosomal protein L21	Rpl21	7.84664e+07	115564006	1.32032e+08	5.66228e+07	8.4386e+07	4.9251e+07
Q08857	Platelet glycoprotein 4	Cd36	3.41036e+06	8.07274e+06	7.20029e+06	8.95663e+06	8.6978e+06	7.92722e+06
P30681	High mobility group protein B2	Hmgb2	1.15427e+06	2.01055e+06	9.24373e+06	5.05039e+06	2.54236e+06	0
P62315	Small nuclear ribonucleoprotein Sm D1	Snrpd1	1.72279e+07	27533767	3.00606e+07	1.63653e+07	1.75038e+07	2.21187e+07
Q9D0T1	NHP2-like protein 1	Snu13	3.74433e+07	27126280	4.05024e+07	3.97569e+07	3.47004e+07	4.16393e+07
Q544F6	Cotl1 protein	Cotl1	2.44408e+07	3.7918e+07	4.17011e+07	2.34155e+07	2.34127e+07	2.58436e+07
E9PVY8	Microtubule-actin cross-linking factor 1	Macf1	523928	0	572777	547353	326343	350267
A0A0R4J023	Methylglutaconyl-CoA hydratase, mitochondrial	Auh	9.57183e+07	63772301	6.31016e+07	6.52383e+07	6.76371e+07	6.86302e+07
Q6YJU2	GUGU alpha	Fetub	1.34628e+07	1.65529e+07	1.34843e+07	9.92837e+06	1.17151e+07	4.91813e+06
Q924Z4	Ceramide synthase 2	Cers2	3.98406e+07	4.43864e+07	6.33239e+07	4.51426e+07	5.23173e+07	5.89358e+07
P02463	Collagen alpha-1(IV) chain	Col4a1	9.83813e+06	1.0838e+07	1.49263e+07	1.40989e+07	9.85615e+06	9.07582e+06
A6X935	Inter alpha-trypsin inhibitor, heavy chain 4	Itih4	2.402e+07	2.75506e+07	2.03978e+07	2.61213e+07	2.11399e+07	3.00128e+07
O55242	Sigma non-opioid intracellular receptor 1	Sigmar1	1.97741e+07	11616216	6.19826e+06	1.7465e+07	1.55987e+07	1.52987e+07
A0A140LIT2	7-dehydrocholesterol reductase	Dhcr7	4.53583e+07	42752300	4.72218e+07	2.79686e+07	3.09478e+07	2.75721e+07
Q3U3J6	SURF1-like protein	Surf1	3.73173e+06	0	1.50133e+07	4.33654e+06	2.81375e+06	2.57763e+06
P61082	NEDD8-conjugating enzyme Ubc12	Ube2m	1.3644e+07	1.69628e+07	2.25288e+07	1.1584e+07	1.09305e+07	2.04167e+07
Q9D6U8	Protein FAM162A	Fam162a	1.23633e+07	22397071	1.70211e+07	1.81276e+07	1.55424e+07	2.15032e+07
Q9CQ48	NudC domain-containing protein 2	Nudcd2	1.33053e+07	9.2524e+06	1.02802e+07	5.16756e+06	1.10291e+07	1.05681e+07
A0A0R4J0T5	CUGBP Elav-like family member 1	Celf1	5.72777e+06	6827181	1.29415e+07	9.0285e+06	1.15511e+07	1.22576e+07
Q8R2K3	Single-stranded DNA-binding protein, mitochondrial	Ssbp1	3.45147e+07	3.17606e+07	2.78713e+07	2.46188e+07	3.22367e+07	2.99536e+07
O70378	ER membrane protein complex subunit 8	Emc8	1.68662e+07	3.43966e+06	4.74924e+06	8.8745e+06	8.98335e+06	4.69843e+06
Q6ZWU9	40S ribosomal protein S27	Rps27	1.43722e+07	1.5694e+07	1.58926e+07	9.29358e+06	1.09295e+07	9.39225e+06
Q8BLN5	Lanosterol synthase	Lss	1.35628e+07	7.47648e+06	1.04462e+07	5.41533e+06	4.41724e+06	8.167e+06
Q9D1L9	Ragulator complex protein LAMTOR5	Lamtor5	5.89116e+06	9.57481e+06	7.99257e+06	2.70761e+06	5.86074e+06	5.41073e+06
Q78JE5	F-box only protein 22	Fbxo22	9.39825e+06	1.4049e+07	1.27178e+07	0	0	0
Q3UCJ0	Tyrosine-protein phosphatase non-receptor type	Ptpn6	1.85895e+06	1.06411e+07	4.55472e+06	2.9909e+06	1.47752e+06	4.81249e+06
A0A2I3BRW0	Microsomal signal peptidase 12 kDa subunit	Spcs1	2.29418e+07	1.79979e+07	2.64153e+07	2.00873e+07	2.30282e+07	3.31792e+07
Q8BU20	Complex I-SGDH	Ndufb5	5.95027e+07	5.51954e+07	4.90097e+07	5.26797e+07	5.63936e+07	4.82181e+07
Q91WK5	Glycine cleavage system H protein, mitochondrial	Gcsh	9.67956e+07	112316936	1.1942e+08	1.60693e+08	1.39853e+08	1.43034e+08
Q3URS9	Mitochondrial potassium channel	Ccdc51	7.73591e+06	2.28613e+06	4.73193e+06	2.80877e+06	3.28816e+06	1.84787e+06
E9QPX3	NADH dehydrogenase [ubiquinone] iron-sulfur protein 4, mitochondrial	Ndufs4	6.9604e+07	8.38254e+07	7.57625e+07	6.9389e+07	6.7654e+07	6.74608e+07
Q91WK1	SPRY domain-containing protein 4	Spryd4	1.37868e+07	1.65534e+07	1.87114e+07	3.4315e+07	1.96243e+07	2.34904e+07
G5E814	Complex I-B14.7	Ndufa11	1.01804e+07	3.97763e+06	4.46813e+06	6.80515e+06	2.04217e+07	1.04431e+07
G5E8R4	Serine/threonine-protein phosphatase 6 regulatory subunit 3	Ppp6r3	3.07065e+06	0	6.19599e+06	2.72524e+06	5.25208e+06	5.7413e+06
Q9R190	Metastasis-associated protein MTA2	Mta2	1.0584e+06	1.43458e+06	1.39693e+06	0	0	0
P62071	Ras-related protein R-Ras2	Rras2	0	2.23915e+06	2.57403e+06	1.91497e+06	1.72803e+06	1.61442e+06
B2RWX0	Myosin, heavy polypeptide 1, skeletal muscle, adult	Myh1	4.55712e+07	1.07604e+07	7.84714e+06	0	0	0
Q8K274	Ketosamine-3-kinase	Fn3krp	1.88109e+06	2.39953e+06	2.16083e+06	2.82677e+06	9.81706e+06	2.62211e+06
P57784	U2 small nuclear ribonucleoprotein A	Snrpa1	0	1.2892e+06	2.20087e+06	0	3.78304e+06	4.18127e+06
P61028	Ras-related protein Rab-8B	Rab8b	938450	567378	1.52349e+06	446781	0	392749
Q543J4	Uncharacterized protein	Thrsp	1.14536e+08	1.0287e+08	5.31393e+07	4.51604e+07	4.6522e+07	5.38911e+07
Q99KR7	Peptidyl-prolyl cis-trans isomerase F, mitochondrial	Ppif	2.62256e+07	37305336	4.11307e+07	2.2806e+07	3.5585e+07	3.77588e+07
Q9D832	DnaJ homolog subfamily B member 4	Dnajb4	5.90217e+06	1.18054e+06	1.99292e+06	1.86988e+06	997031	1.99931e+06
P32883	GTPase KRas	Kras	5.24443e+06	6.63109e+06	0	1.1185e+06	5.77013e+06	6.1772e+06
Q80X85	28S ribosomal protein S7, mitochondrial	Mrps7	1.39227e+07	1.04074e+07	1.4386e+07	8.2211e+06	1.09621e+07	6.68039e+06
G3X9K3	Brefeldin A-inhibited guanine nucleotide-exchange protein 1	Arfgef1	1.86828e+06	16560176	3.42176e+06	7.12854e+06	6.92089e+06	9.36703e+06
Q78ZM0	Sorting nexin-3	Snx3	4.62835e+07	5.06953e+07	5.76519e+07	4.10287e+07	5.45282e+07	5.72161e+07
Q6ZQ58	La-related protein 1	Larp1	3.07517e+06	3.07356e+06	7.90189e+06	0	3.93756e+06	7.7583e+06
Q3UUU2	Far upstream element-binding protein 1	Fubp1	6.17283e+06	6.08627e+06	8.46449e+06	5.61427e+06	7.19419e+06	3.55739e+06
Q8VBT9	Tether containing UBX domain for GLUT4	Aspscr1	0	1.52361e+07	2.35534e+06	475517	4.43161e+06	349987
Q9CQF3	Cleavage and polyadenylation specificity factor subunit 5	Nudt21	7.34465e+06	0	3.1894e+06	1.00578e+07	3.02253e+06	1.4629e+07
Q5M9J8	60S ribosomal protein L28	Rpl28	9.33023e+07	1.10938e+08	1.33411e+08	6.96593e+07	7.6617e+07	7.13545e+07
Q9EST5	Acidic leucine-rich nuclear phosphoprotein 32 family member B	Anp32b	2.42286e+07	36051875	3.92223e+07	3.44198e+07	1.61714e+07	1.5445e+07
Q02780	Nuclear factor 1 A-type	Nfia	4.13615e+06	1.87999e+06	4.92694e+06	3.43131e+06	3.26081e+06	1.87179e+06
Q8VE38	Oxidoreductase NAD-binding domain-containing protein 1	Oxnad1	3.15028e+06	3.68462e+06	4.63629e+06	2.85482e+06	1.35582e+06	941897
A0A1B0GS68	60S ribosomal protein L13a	Gm45713	2.86468e+08	3.05822e+08	3.50863e+08	2.33359e+08	2.01558e+08	2.17943e+08
P63163	Small nuclear ribonucleoprotein-associated protein N	Snrpn	2.29937e+07	30112155	1.8597e+07	3.16252e+07	2.32781e+07	2.35744e+07
O08583	THO complex subunit 4	Alyref	3.23061e+07	4.04304e+07	3.37405e+07	3.63784e+07	2.27655e+07	1.96028e+07
Q545C1	Uncharacterized protein	Tial1	0	4720906	3.09822e+06	9.84074e+06	6.28762e+06	4.32677e+06
P13597	Intercellular adhesion molecule 1	Icam1	5.4767e+06	10946022	9.36313e+06	1.01673e+07	0	1.0867e+07
Q8BXV2	BRI3-binding protein	Bri3bp	3.74742e+06	8.24672e+06	4.45874e+06	3.58586e+06	5.7201e+06	3.43837e+06
Q3TRK9	Monocarboxylate transporter 1	Slc16a1	2.46e+06	11912406	1.6438e+07	1.18596e+07	1.59429e+07	1.7858e+07
P31809	Carcinoembryonic antigen-related cell adhesion molecule 1	Ceacam1	4.53881e+07	38711306	4.11677e+07	4.31301e+07	4.78172e+07	5.1177e+07
P70671	Interferon regulatory factor 3	Irf3	2.55675e+07	2.58942e+07	2.84618e+07	2.07145e+07	2.2003e+07	2.15854e+07
Q8CHW4	Translation initiation factor eIF-2B subunit epsilon	Eif2b5	4.71522e+06	2.20738e+06	3.86389e+06	5.48671e+06	6.13219e+06	2.63854e+06
E9PY39	Predicted gene 20431	Gm20431	6.56308e+07	70948883	7.02981e+07	6.59519e+07	6.69565e+07	7.03531e+07
Q3UA54	Uncharacterized protein (Fragment)	Ptma	364064	2.63371e+06	393011	4.93702e+06	541632	0
Q8BVE3	V-type proton ATPase subunit H	Atp6v1h	6.42215e+06	9899245	1.23585e+07	1.10023e+07	1.24728e+07	1.06329e+07
Q9CQM5	Thioredoxin domain-containing protein 17	Txndc17	3.2495e+07	17148038	1.66683e+07	2.68791e+07	4.00407e+07	2.60606e+07
A0A654IEJ3	Connexin-32	Gjb1	1.43293e+07	26821757	1.49929e+07	2.19626e+06	7.0171e+06	6.8553e+06
Q8R238	Serine dehydratase-like	Sdsl	1.4782e+07	1.71406e+07	1.31012e+07	1.99093e+07	2.30852e+07	2.03588e+07
Q8CAZ9	LRRNT domain-containing protein	Prelp	4.78039e+06	7.63069e+06	6.78545e+06	7.9472e+06	6.79027e+06	4.89156e+06
Q64010	Adapter molecule crk	Crk	8.37862e+06	5.16573e+06	4.59399e+06	8.72313e+06	1.27356e+07	5.83831e+06
A0A0R4J0K1	Selenoprotein F	Selenof	1.49994e+07	6652973	1.36332e+07	5.23855e+06	4.49311e+06	5.37382e+06
Q9D898	Actin-related protein 2/3 complex subunit 5-like protein	Arpc5l	7.6398e+06	6678247	6.04543e+06	0	6.67786e+06	9.62607e+06
G3UW85	Enhancer of rudimentary homolog	Erh	2.06094e+07	2.25357e+07	2.64351e+07	2.296e+07	1.56294e+07	2.05066e+07
Q60590	Alpha-1-acid glycoprotein 1	Orm1	2.39345e+07	2.29614e+07	2.0398e+07	8.93572e+06	1.18489e+07	8.10191e+06
Q3U2X5	Amine oxidase	Maoa	5.69749e+06	4912482	4.2185e+06	9.96547e+06	7.11927e+06	4.05671e+06
G3X9Y5	Ubiquitin conjugation factor E4 A	Ube4a	2.99619e+06	7.2096e+06	7.01551e+06	3.45057e+06	1.64814e+06	8.29966e+06
Q8BLF1	Neutral cholesterol ester hydrolase 1	Nceh1	4.3957e+06	2.86262e+06	4.7808e+06	1.36292e+07	1.04557e+07	1.19685e+07
P11031	Activated RNA polymerase II transcriptional coactivator p15	Sub1	3.61093e+06	17348733	1.8748e+07	2.15922e+07	4.06383e+06	5.34735e+06
Q5F285	Transmembrane protein 256	Tmem256	2.83616e+07	33243552	3.48615e+07	5.53288e+07	4.29439e+07	5.3446e+07
Q9D1J3	SAP domain-containing ribonucleoprotein	Sarnp	1.011e+07	9.18914e+06	1.15313e+07	3.08372e+06	3.35236e+06	5.52646e+06
F6SJM7	Fucose mutarotase (Fragment)	Fuom	6.15141e+06	9369027	1.00624e+07	5.94575e+06	5.2483e+06	8.16847e+06
P17439	Lysosomal acid glucosylceramidase	Gba	1.58605e+07	1.70715e+07	2.2265e+07	1.41806e+07	2.78087e+07	3.1992e+07
Q3TF18	Poly [ADP-ribose] polymerase	Parp1	3.66858e+06	2866728	3.52606e+06	3.55534e+06	4.69723e+06	2.90032e+06
A0A2I3BPS1	Glia maturation factor beta (Fragment)	Gmfb	2.13783e+07	1.39526e+07	2.30215e+07	2.779e+07	1.78928e+07	1.81684e+07
B9EJ86	Oxysterol-binding protein-related protein 8	Osbpl8	3.63955e+06	3.37294e+06	0	8.81687e+06	6.67265e+06	0
P62748	Hippocalcin-like protein 1	Hpcal1	2.58875e+06	1.25969e+07	2.96101e+06	2.1211e+06	1.96377e+06	3.10609e+06
Q8CG72	ADP-ribose glycohydrolase ARH3	Adprs	2.63554e+06	4.64364e+06	5.53292e+06	5.56317e+06	0	3.02614e+06
Q3TN07	Vesicle-fusing ATPase	Vps4b	8.77511e+06	8.03351e+06	9.53869e+06	7.90597e+06	6.27067e+06	4.86728e+06
G3X9Q6	La-related protein 4	Larp4	7.70932e+06	10216567	1.18554e+07	998786	4.26652e+06	951295
Q3UZ39	Leucine-rich repeat flightless-interacting protein 1	Lrrfip1	6.84049e+06	9.28905e+06	9.20583e+06	4.80479e+06	7.81454e+06	5.46755e+06
E9QPX1	Collagen alpha-1(XVIII) chain	Col18a1	8.23641e+06	5115568	1.10361e+07	4.4181e+06	8.58963e+06	1.75966e+07
P14115	60S ribosomal protein L27a	Rpl27a	1.80433e+08	192652412	2.05727e+08	1.34951e+08	1.42147e+08	1.29611e+08
Q4FK57	Ero1l protein	Ero1a	5.30262e+06	2.64034e+06	2.53161e+06	2.63382e+06	0	3.11869e+06
A0A1Y7VN19	Dehydrogenase/reductase SDR family member 7 (Fragment)	Dhrs7	1.27161e+07	3.75396e+06	4.64048e+06	9.38768e+06	8.73584e+06	1.57276e+07
Q80Y81	Zinc phosphodiesterase ELAC protein 2	Elac2	2.47283e+06	0	4.17068e+06	1.93746e+07	8.2931e+06	4.31648e+06
P62900	60S ribosomal protein L31	Rpl31	1.49553e+08	215872990	2.12368e+08	1.27355e+08	1.39712e+08	1.03143e+08
O89017	Legumain	Lgmn	4.02742e+07	4.84561e+07	5.00117e+07	2.02455e+07	6.23396e+06	2.07712e+07
B9EKJ7	Tankyrase 1 binding protein 1	Tnks1bp1	3.14459e+07	4.18302e+07	2.89038e+07	1.74229e+07	2.30767e+07	1.68771e+07
Q9CX86	Heterogeneous nuclear ribonucleoprotein A0	Hnrnpa0	1.88056e+07	5.27435e+06	1.69717e+07	7.82127e+06	9.73761e+06	9.91035e+06
Q5NCJ9	Uncharacterized protein	Uqcr10	1.01613e+08	104798772	1.05781e+08	1.30973e+08	1.28193e+08	1.41602e+08
P10922	Histone H1.0	H1-0	6.90429e+07	83648676	9.9339e+07	7.44432e+07	7.11168e+07	6.39444e+07
Q8R104	NAD-dependent protein deacetylase sirtuin-3	Sirt3	1.01136e+07	3.67535e+06	3.46505e+06	4.21471e+06	0	3.44457e+06
Q9D7I5	Phospholysine phosphohistidine inorganic pyrophosphate phosphatase	Lhpp	3.07287e+07	38078027	3.20502e+07	1.34938e+07	8.8098e+06	1.31067e+07
Q9QZN4	F-box only protein 6	Fbxo6	8.28505e+06	3.24212e+06	0	0	4.31809e+06	3.52911e+06
P47963	60S ribosomal protein L13	Rpl13	2.88023e+08	3.94261e+08	3.77499e+08	2.72964e+08	2.55361e+08	2.99626e+08
A0A0N4SUH8	NFU1 iron-sulfur cluster scaffold homolog, mitochondrial	Nfu1	1.06893e+07	7.0192e+06	1.0201e+07	1.17032e+07	1.28614e+07	5.04872e+06
Q3UJR3	PDZ domain-containing protein	Htra2	6.77045e+06	2515014	3.15548e+06	3.48255e+06	2.83365e+06	4.70027e+06
P61327	Protein mago nashi homolog	Magoh	2.3908e+06	1.27475e+07	1.99235e+06	2.01541e+06	1.88968e+07	2.05025e+06
A0A6I8MX07	Golgin subfamily A member 2	Golga2	2.99944e+06	3.48327e+06	3.16745e+06	373468	2.33953e+06	2.37434e+06
Q8BGS2	BolA-like protein 2	Bola2	4.96956e+06	5.75932e+06	2.7075e+06	8.39179e+06	1.0152e+07	1.05713e+07
P62743	AP-2 complex subunit sigma	Ap2s1	2.17396e+07	2.17662e+07	2.52024e+07	2.32655e+07	2.19075e+07	2.09018e+07
Q06185	ATP synthase subunit e, mitochondrial	Atp5me	2.37941e+08	2.04671e+08	2.34378e+08	2.39924e+08	2.37925e+08	2.003e+08
Q0PD23	Ras-related protein Rab	Rab32	1.15128e+07	7.53801e+06	9.20308e+06	8.16233e+06	0	8.23807e+06
Q5D073	Peroxisomal membrane protein 2	Pxmp2	6.15415e+07	49769637	3.31103e+07	4.90296e+07	5.7938e+07	3.43444e+07
A0A0R4J081	Complex I intermediate-associated protein 30, mitochondrial	Ndufaf1	1.39973e+07	1.72009e+07	1.75421e+07	1.46634e+07	2.13567e+07	1.43902e+07
Q8C7H1	Methylmalonic aciduria type A homolog, mitochondrial	Mmaa	3.90515e+06	7.89744e+06	7.17489e+06	5.73934e+06	0	8.1814e+06
Q9QZS5	Serine/threonine-protein kinase Sgk2	Sgk2	9.3559e+06	8.3572e+06	1.03205e+07	2.20072e+06	4.55739e+06	6.07515e+06
Q9CZL5	Pterin-4-alpha-carbinolamine dehydratase 2	Pcbd2	2.18667e+07	25926683	1.95942e+07	1.82457e+07	1.92958e+07	2.58726e+07
Q9JM14	5(3)-deoxyribonucleotidase, cytosolic type	Nt5c	1.5695e+07	14857730	2.06487e+07	2.7174e+07	1.4884e+07	1.03448e+07
Q61074	Protein phosphatase 1G	Ppm1g	1.06621e+07	3.87419e+06	1.48927e+07	1.49543e+07	1.21544e+07	1.1618e+07
[truncated: 643 more rows]

## Sheet: Table S2
Table S2 A total of 155 DEPs were identified in the GTW group compared to control. The DEPs were selected using cutoffs of fold change >2 or <0.5, and p value <0.05
Protein	Description	Gene	GTW 1	GTW 2	GTW 3	control 1	control 2	control 3	GTW.vs.control FC	GTW.vs.control Pvalue	GTW.vs.control UP.DOWN
B5X0G2	Major urinary protein 17	Mup17	5.9548e+07	1.1353e+08	1.14938e+08	2.20816e+08	1.69264e+08	2.09514e+08	0.480352	0.0124181	down
Q01279	Epidermal growth factor receptor	Egfr	1.53431e+08	1.24994e+08	1.56341e+08	3.12348e+08	3.59186e+08	3.9095e+08	0.409199	0.00110146	down
Q8BSX3	Phosphoenolpyruvate carboxykinase (GTP)	Pck1	1.34095e+08	1.53152e+08	1.19221e+08	5.94904e+08	4.86212e+08	6.25009e+08	0.23824	0.000560024	down
E9Q414	Apolipoprotein B-100	Apob	4.6846e+07	8.32708e+07	6.31913e+07	1.20135e+08	133057054	1.53844e+08	0.474916	0.00777573	down
Q8K0E8	Fibrinogen beta chain	Fgb	1.22597e+08	9.90671e+07	1.36791e+08	2.65114e+08	3.09772e+08	3.12799e+08	0.403809	0.000739187	down
Q91W64	Cytochrome P450 2C70	Cyp2c70	1.23309e+08	1.87973e+08	1.97828e+08	2.80937e+08	3.72002e+08	3.83161e+08	0.491372	0.0116973	down
Q5FW60	Major urinary protein 20	Mup20	1.33001e+08	1.07109e+08	1.19404e+08	3.26162e+08	209251846	3.53384e+08	0.404495	0.0170355	down
P62960	Y-box-binding protein 1	Ybx1	3.23747e+07	4.4409e+07	2.42916e+07	1.51946e+08	1.45945e+08	1.66651e+08	0.21758	0.000139722	down
Q3TML6	Protein-synthesizing GTPase	Eif2s3x	3.05596e+06	5.07985e+06	9.78786e+06	2.13892e+07	13777499	2.38619e+07	0.303644	0.0195467	down
Q3URE1	Malonate--CoA ligase ACSF3, mitochondrial	Acsf3	1.18158e+07	2.642e+07	1.48684e+07	3.28291e+07	3.91655e+07	3.82013e+07	0.481907	0.0173654	down
Q07797	Galectin-3-binding protein	Lgals3bp	4.77199e+06	4.977e+06	1.28319e+07	2.02578e+07	21695628	2.49695e+07	0.337416	0.00786361	down
Q571F9	MKIAA4115 protein (Fragment)	G3bp1	3.16892e+07	2.04683e+07	2.21152e+07	4.43612e+07	6.15524e+07	4.62942e+07	0.48797	0.0158879	down
P39447	Tight junction protein ZO-1	Tjp1	1.05791e+07	5.20344e+06	7.90409e+06	1.76843e+07	2.31058e+07	1.4114e+07	0.431419	0.0267053	down
A0PJB5	Eif4g1 protein (Fragment)	Eif4g1	4.02337e+06	9.52868e+06	9.72041e+06	1.60907e+07	21095612	1.50526e+07	0.445501	0.0216288	down
A1L2Z3	ER membrane protein complex subunit 1	Emc1	1.51418e+07	1.93204e+07	1.28193e+07	4.29719e+07	3.88097e+07	3.61699e+07	0.400856	0.00101353	down
O35295	Transcriptional activator protein Pur-beta	Purb	4.74773e+06	1.25595e+07	8.35843e+06	1.58065e+07	1.58006e+07	2.12798e+07	0.485295	0.0353327	down
Q9DBG5	Perilipin-3	Plin3	8.47138e+06	1.78016e+07	8.76669e+06	2.38087e+07	3.07531e+07	1.97794e+07	0.471336	0.0417397	down
Q5EBP9	Tripartite motif-containing 28	Trim28	2.12983e+07	8.89907e+06	8.78226e+06	3.76966e+07	2.62607e+07	5.11996e+07	0.338492	0.0379306	down
P62843	40S ribosomal protein S15	Rps15	7.25581e+07	4.45723e+07	3.43762e+07	1.1523e+08	1.09572e+08	1.23981e+08	0.434386	0.00566135	down
Q61646	Haptoglobin	Hp	1.35514e+07	1.97322e+07	2.56309e+07	4.83802e+07	63027574	6.12072e+07	0.341306	0.00279721	down
Q3TEU8	Coronin	Coro1c	1.46385e+07	1.4911e+07	2.00772e+07	3.81496e+07	3.47783e+07	4.42136e+07	0.423648	0.00235938	down
Q60865	Caprin-1	Caprin1	1.7757e+07	1.6028e+07	1.45002e+07	8.11395e+07	6.16824e+07	6.9124e+07	0.227818	0.00068677	down
P62751	60S ribosomal protein L23a	Rpl23a	1.6275e+08	1.75191e+08	1.52865e+08	2.66559e+08	352180830	3.74143e+08	0.494325	0.00747216	down
Q3ULK8	Uncharacterized protein	Cnbp	1.04909e+07	1.10866e+07	1.24097e+07	2.07247e+07	2.87389e+07	3.12259e+07	0.421209	0.00842074	down
O35465	Peptidyl-prolyl cis-trans isomerase FKBP8	Fkbp8	1.19623e+07	2.25332e+07	3.30777e+07	4.71737e+07	37441734	5.49117e+07	0.484302	0.0388175	down
Q9QZ88	Vacuolar protein sorting-associated protein 29	Vps29	2.43702e+07	3.28448e+07	2.3289e+07	5.55379e+07	5.13758e+07	5.75518e+07	0.489489	0.00136447	down
H7BWY6	Plasma retinol-binding protein	Rbp4	8.7547e+06	1.12763e+07	2.95347e+06	7.99816e+07	42286419	4.20373e+07	0.139889	0.0214431	down
O55111	Desmoglein-2	Dsg2	2.53405e+06	2.83177e+06	395405	8.81399e+06	1.17681e+07	5.89538e+06	0.21759	0.020639	down
Q00PI9	Heterogeneous nuclear ribonucleoprotein U-like protein 2	Hnrnpul2	1.80493e+07	1.35744e+07	1.85503e+07	3.03948e+07	3.539e+07	5.71798e+07	0.408035	0.0442286	down
O70570	Polymeric immunoglobulin receptor	Pigr	1.28555e+06	1.58469e+07	8.24341e+06	2.37276e+07	23704814	2.15923e+07	0.367635	0.0269744	down
P54728	UV excision repair protein RAD23 homolog B	Rad23b	1.29712e+07	1.09379e+07	1.06802e+07	3.98131e+07	28790809	3.00949e+07	0.350454	0.00384367	down
Q61823	Programmed cell death protein 4	Pdcd4	4.26371e+06	4.09266e+06	0	1.9259e+07	1.60311e+07	2.78155e+07	0.198628	0.0407823	down
Q9Z0R9	Acyl-CoA 6-desaturase	Fads2	7.56434e+06	1.33714e+07	2.66689e+07	4.30829e+07	52927778	4.12003e+07	0.346945	0.0113086	down
Q8BH35	Complement component C8 beta chain	C8b	6.47825e+06	1.15716e+07	6.69764e+06	1.68913e+07	1.40122e+07	1.96991e+07	0.489055	0.0210424	down
Q14CH1	Molybdenum cofactor sulfurase	Mocos	2.56678e+06	3.6024e+06	1.02752e+06	5.36992e+06	6.36762e+06	5.64661e+06	0.413981	0.0134934	down
Q3B7Z2	Oxysterol-binding protein 1	Osbp	546040	632531	771524	1.96155e+06	2.04751e+06	969267	0.391717	0.0456355	down
Q8BU33	2-hydroxyacyl-CoA lyase 2	Ilvbl	5.35111e+06	4.23208e+06	3.30884e+06	1.30571e+07	1.08008e+07	8.70871e+06	0.395867	0.00912618	down
A0A2I3BQV5	Exportin-7	Xpo7	4.89174e+06	2.65759e+06	4.50765e+06	7.44919e+06	9.52692e+06	8.65037e+06	0.470489	0.00781617	down
Q9CZ04	COP9 signalosome complex subunit 7a	Cops7a	3.13311e+06	4.65992e+06	0	9.52549e+06	1.0755e+07	9.12301e+06	0.397556	0.00615349	down
Q04447	Creatine kinase B-type	Ckb	2.48612e+06	0	2.88645e+06	9.93036e+06	11617231	8.94984e+06	0.264247	0.00519022	down
Q7TNC4	Putative RNA-binding protein Luc7-like 2	Luc7l2	0	3.25314e+06	3.12445e+06	1.28611e+07	7.86208e+06	1.05029e+07	0.306359	0.0304867	down
Q5SUS9	RNA-binding protein EWS	Ewsr1	8.53608e+06	9.13837e+06	9.98616e+06	1.86165e+07	20500376	2.0593e+07	0.46325	0.000155775	down
Q91YM4	FAST kinase domain-containing protein 4	Tbrg4	4.20675e+06	2.4536e+06	6.13896e+06	1.07361e+07	8.92176e+06	8.67687e+06	0.451718	0.0142208	down
F6ZDS4	Nucleoprotein TPR	Tpr	1.9409e+06	2.28454e+06	0	0	14266348	1.32681e+07	0.15346	0.00204537	down
Q8BU14	Translocation protein SEC62	Sec62	1.10775e+07	9.4969e+06	5.17939e+06	1.32263e+07	2.12532e+07	2.28356e+07	0.449336	0.0383034	down
Q9CQW9	Interferon-induced transmembrane protein 3	Ifitm3	0	1.18308e+07	1.32129e+07	2.97489e+07	23039718	2.33288e+07	0.493522	0.0208371	down
Q99KG5	Lipolysis-stimulated lipoprotein receptor	Lsr	7.07654e+06	6.2422e+06	1.04758e+07	2.10209e+07	1.577e+07	1.50243e+07	0.45922	0.0150798	down
Q9WV85	Nucleoside diphosphate kinase 3	Nme3	0	0	0	1.80034e+06	1.93798e+06	2.93375e+06	#NAME?	0	down
Q78JE5	F-box only protein 22	Fbxo22	0	0	0	9.39825e+06	1.4049e+07	1.27178e+07	#NAME?	0	down
Q9R190	Metastasis-associated protein MTA2	Mta2	0	0	0	1.0584e+06	1.43458e+06	1.39693e+06	#NAME?	0	down
B2RWX0	Myosin, heavy polypeptide 1, skeletal muscle, adult	Myh1	0	0	0	4.55712e+07	1.07604e+07	7.84714e+06	#NAME?	0	down
Q8VE38	Oxidoreductase NAD-binding domain-containing protein 1	Oxnad1	2.85482e+06	1.35582e+06	941897	3.15028e+06	3.68462e+06	4.63629e+06	0.449172	0.043998	down
A0A654IEJ3	Connexin-32	Gjb1	2.19626e+06	7.0171e+06	6.8553e+06	1.43293e+07	26821757	1.49929e+07	0.286205	0.0373901	down
Q60590	Alpha-1-acid glycoprotein 1	Orm1	8.93572e+06	1.18489e+07	8.10191e+06	2.39345e+07	2.29614e+07	2.0398e+07	0.429259	0.00117228	down
Q9D1J3	SAP domain-containing ribonucleoprotein	Sarnp	3.08372e+06	3.35236e+06	5.52646e+06	1.011e+07	9.18914e+06	1.15313e+07	0.38801	0.00364885	down
G3X9Q6	La-related protein 4	Larp4	998786	4.26652e+06	951295	7.70932e+06	10216567	1.18554e+07	0.208742	0.00853237	down
O89017	Legumain	Lgmn	2.02455e+07	6.23396e+06	2.07712e+07	4.02742e+07	4.84561e+07	5.00117e+07	0.340565	0.00565654	down
Q9D7I5	Phospholysine phosphohistidine inorganic pyrophosphate phosphatase	Lhpp	1.34938e+07	8.8098e+06	1.31067e+07	3.07287e+07	38078027	3.20502e+07	0.351095	0.00130136	down
Q9QZS5	Serine/threonine-protein kinase Sgk2	Sgk2	2.20072e+06	4.55739e+06	6.07515e+06	9.3559e+06	8.3572e+06	1.03205e+07	0.457782	0.0159167	down
N0E4C5	Casein kinase II subunit beta	Csnk2b-Ly6g5b	6.0938e+06	1.14565e+06	807907	1.16074e+07	1.01416e+07	7.01045e+06	0.279816	0.0340043	down
B6ZHD0	Erythrocyte protein band 4.1-like 2	Epb41l2	1.38298e+06	539336	675015	2.56839e+06	3.02204e+06	2.29139e+06	0.329535	0.00641643	down
A0A0J9YU36	Predicted gene 43638	Gm43638	0	0	0	8.60613e+06	9655754	7.80129e+06	#NAME?	0	down
A7MCT6	Ethanolamine kinase 2	Etnk2	2.92187e+06	5.03264e+06	3.77785e+06	1.12203e+07	1.06425e+07	6.38016e+06	0.415409	0.0286693	down
Q9DAU1	Protein canopy homolog 3	Cnpy3	1.11033e+06	3.49271e+06	4.34759e+06	6.37083e+06	7.0924e+06	9.96961e+06	0.381969	0.0300752	down
P39039	Mannose-binding protein A	Mbl1	1.86081e+06	1.68381e+06	1.5018e+06	6.09217e+06	5.90407e+06	7.95837e+06	0.252895	0.0151528	down
A0A571BEK9	Squalene synthase	Fdft1	0	0	0	3.67321e+06	4.07565e+06	2.83738e+06	#NAME?	0	down
E9PY58	Caseinolytic peptidase B protein homolog	Clpb	0	0	0	3.93276e+06	3.57001e+06	3.25372e+06	#NAME?	0	down
E9PUK2	Uncharacterized aarF domain-containing protein kinase 5	Adck5	0	0	0	3.45346e+06	1.64926e+06	2.21949e+06	#NAME?	0	down
Q8BG07	5-3 exonuclease PLD4	Pld4	0	0	0	2.44008e+06	2.47616e+06	2.72606e+06	#NAME?	0	down
Q6A0E4	MKIAA0025 protein (Fragment)	Herpud1	0	0	0	2.13003e+06	2.73058e+06	2.48137e+06	#NAME?	0	down
Q3UEH2	Tyrosine aminotransferase	Tat	1.63488e+06	1.80848e+06	0	4.37992e+06	4.09035e+06	3.63964e+06	0.426514	0.00392026	down
Q7TNV0	Protein DEK	Dek	3.90986e+06	1.26367e+06	3.16226e+06	8.1157e+06	1.12189e+07	5.18175e+06	0.340009	0.0478354	down
O08797	SPI6	Serpinb9	0	0	0	2.14824e+06	1.68809e+06	1.86167e+06	#NAME?	0	down
Q80UW8	DNA-directed RNA polymerases I, II, and III subunit RPABC1	Polr2e	429176	235974	236604	952281	657867	702422	0.389936	0.013679	down
Q61469	Phospholipid phosphatase 1	Plpp1	271551	287435	242034	724936	683380	475212	0.425276	0.0100072	down
B0V2Q7	Lclat1 protein	Lclat1	0	701234	714401	2.74574e+06	4.21076e+06	3.71797e+06	0.198928	0.022028	down
Q9CQB2	MAPK regulated corepressor interacting protein 2	Mcrip2	0	0	0	480419	525139	644142	#NAME?	0	down
D3YTQ3	Heterogeneous nuclear ribonucleoprotein D-like	Hnrnpdl	4.26392e+06	5.00339e+06	9.65133e+06	1.31121e+07	23387204	2.12214e+07	0.327762	0.0219549	down
Q8VD00	Sigma intracellular receptor 2	Tmem97	9.10172e+06	8.42888e+06	7.89445e+06	1.48018e+07	2.09492e+07	2.18411e+07	0.441468	0.0372294	down
Q9D125	28S ribosomal protein S25, mitochondrial	Mrps25	1.24654e+06	2.65888e+06	2.24259e+06	5.48796e+06	10315565	7.68967e+06	0.261693	0.0165611	down
P14483	H-2 class II histocompatibility antigen, A beta chain	H2-Ab1	0	0	0	3.49462e+06	3.10802e+06	2.71813e+06	#NAME?	0	down
Q9DBS5	Kinesin light chain 4	Klc4	0	0	0	4.47658e+06	3.87813e+06	4.5032e+06	#NAME?	0	down
Q3UMT1	Protein phosphatase 1 regulatory subunit 12C	Ppp1r12c	0	0	0	2.78023e+06	3.58718e+06	4.00595e+06	#NAME?	0	down
Q9EQI8	39S ribosomal protein L46, mitochondrial	Mrpl46	0	1.3569e+06	1.48556e+06	3.29422e+06	2.69573e+06	3.8061e+06	0.435246	0.0214697	down
Q9R061	Cytosolic Fe-S cluster assembly factor NUBP2	Nubp2	871847	0	1.08405e+06	2.35047e+06	2.34189e+06	2.09022e+06	0.432555	0.00250486	down
Q99L27	GMP reductase 2	Gmpr2	1.466e+06	758226	766088	2.22179e+06	1.79982e+06	2.0787e+06	0.49019	0.0174363	down
D3Z780	Translation initiation factor eIF-2B subunit delta	Eif2b4	0	0	0	2.68908e+06	2.74228e+06	2.69499e+06	#NAME?	0	down
Q3TVP0	Uncharacterized protein		2.44023e+06	1.60457e+06	1.38717e+06	2.60923e+06	4.05518e+06	4.42062e+06	0.490028	0.0421002	down
Q9CQF6	L-aminoadipate-semialdehyde dehydrogenase-phosphopantetheinyl transferase	Aasdhppt	2.01879e+06	0	2.25478e+06	3.91175e+06	6019220	5.31679e+06	0.420413	0.0352207	down
Q6RHR9	Membrane-associated guanylate kinase, WW and PDZ domain-containing protein 1	Magi1	8.12178e+06	6.33224e+06	7.21846e+06	1.65699e+07	16812864	1.72945e+07	0.427657	6.54726e-05	down
Q8CHP5	Partner of Y14 and mago	Pym1	2.02289e+06	2.66596e+06	0	6.23859e+06	8.99785e+06	8.70803e+06	0.293733	0.016458	down
Q3UYX6	RRM domain-containing protein	Srsf10	0	0	0	3.21666e+06	3.13029e+06	2.72298e+06	#NAME?	0	down
A0A5F8MPS7	Lysosomal acid phosphatase	Acp2	0	0	0	1.79739e+06	2594402	2.1453e+06	#NAME?	0	down
Q99J27	Acetyl-coenzyme A transporter 1	Slc33a1	3.42546e+06	3.49787e+06	2.90188e+06	5.525e+06	6.58792e+06	8.34499e+06	0.480265	0.0136707	down
Q61408	Complement factor H-related protein	Cfhr4	0	0	0	1.86231e+06	2.67731e+06	3.08541e+06	#NAME?	0	down
Q9ES74	Serine/threonine-protein kinase Nek7	Nek7	0	0	0	2.64052e+06	3712992	3.37658e+06	#NAME?	0	down
A0A0R4J1J1	Probable hydrolase PNKD	Pnkd	0	0	0	324924	371858	683123	#NAME?	0	down
O35744	Chitinase-like protein 3	Chil3	0	0	0	2.8439e+06	3.4061e+06	4.30679e+06	#NAME?	0	down
Q9CR59	Growth arrest and DNA damage-inducible proteins-interacting protein 1	Gadd45gip1	0	0	0	1.3899e+06	4.86497e+06	5.10229e+06	#NAME?	0	down
B2RWW2	Golgb1 protein	Golgb1	0	0	0	1.64546e+06	1411153	172658	#NAME?	0	down
A0A0G2LB90	Tubulin polyglutamylase TTLL7	Ttll7	2.92811e+06	0	2.51639e+06	6.85648e+06	6414081	6.48488e+06	0.413393	0.000485902	down
Q9QXS8	Probable N-acetyltransferase CML5	Cml5	3.24495e+06	4.33037e+06	3.00371e+06	9.12834e+06	1.10365e+07	7.39789e+06	0.383817	0.00737338	down
P97930	Thymidylate kinase	Dtymk	0	0	0	3.00201e+06	2.32505e+06	3.58337e+06	#NAME?	0	down
Q3TF62	Uncharacterized protein	Actl6a	0	0	0	341068	217976	119722	#NAME?	0	down
F8TZM2	Polyprotein (Fragment)		0	0	0	1.82176e+06	2003217	1.20985e+06	#NAME?	0	down
Q3UDW8	Heparan-alpha-glucosaminide N-acetyltransferase	Hgsnat	2.1636e+06	2.37807e+06	1.49279e+06	4.86548e+06	5.05695e+06	3.57105e+06	0.447213	0.00983697	down
Q3U9N9	Monocarboxylate transporter 10	Slc16a10	0	0	0	4.39932e+06	5.22234e+06	3.62158e+06	#NAME?	0	down
A0A087WQT1	Lymphocyte antigen 6 complex, locus G2	Ly6g2	0	0	0	8.07741e+06	2.21658e+06	9.42901e+06	#NAME?	0	down
A0A140GE27	Cytochrome b (Fragment)		0	0	0	9.89185e+06	8578588	7.67741e+06	#NAME?	0	down
Q3TII3	Elongation factor 1-alpha	Eef1a1	1.08217e+07	8.85386e+06	1.00453e+07	0	0	0	Inf	0	up
Q64FW2	All-trans-retinol 13,14-reductase	Retsat	1.73841e+08	1.67721e+08	1.53703e+08	7.46003e+07	6.96688e+07	9.81124e+07	2.04333	0.0013584	up
P43883	Perilipin-2	Plin2	1.36696e+08	1.37221e+08	1.03276e+08	1.8561e+07	39482455	3.79964e+07	3.92748	0.00201784	up
Q3U9N8	Inosine-5-monophosphate dehydrogenase	Impdh2	3.12169e+07	4.65423e+07	4.70649e+07	1.03294e+07	1.34024e+07	1.59101e+07	3.14879	0.00644028	up
E9QKR0	Guanine nucleotide-binding protein G(I)/G(S)/G(T) subunit beta-2	Gnb2	3.85771e+07	4.01634e+07	5.60462e+07	2.09985e+07	1.08035e+07	1.83192e+07	2.68921	0.0113424	up
P09528	Ferritin heavy chain	Fth1	1.28526e+08	2.12393e+08	1.51175e+08	6.24929e+07	2.52802e+07	4.07228e+07	3.82965	0.0113034	up
Q790Y8	Glucose-6-phosphate 1-dehydrogenase	G6pdx	3.09847e+07	4.08748e+07	3.60803e+07	1.10328e+07	6.38354e+06	1.05557e+07	3.85885	0.00115495	up
P04919	Band 3 anion transport protein	Slc4a1	3.92839e+07	4.02262e+07	4.39337e+07	1.77664e+07	2.81647e+07	1.23671e+07	2.11746	0.0109982	up
Q58E61	Igh protein	Igh	5.65218e+07	4.61805e+07	4.97655e+07	1.43779e+07	12903591	3.67697e+07	2.38041	0.0237365	up
F8WJ05	Inter-alpha-trypsin inhibitor heavy chain H1	Itih1	1.27721e+07	1.29837e+07	1.10858e+07	1.34927e+06	2.56554e+06	7.81225e+06	3.14159	0.015597	up
Q9JLB0	Protein PALS2	Pals2	1.70377e+07	1.7971e+07	1.86815e+07	8.59926e+06	9.30764e+06	8.889e+06	2.00367	6.56674e-05	up
Q8R3F5	Malonyl-CoA-acyl carrier protein transacylase, mitochondrial	Mcat	1.41551e+07	1.05033e+07	1.39356e+07	2.75691e+06	4.36645e+06	1.0145e+07	2.23496	0.0486398	up
Q8K2C6	NAD-dependent protein deacylase sirtuin-5, mitochondrial	Sirt5	1.86492e+07	2.01711e+07	2.74458e+07	2.96747e+06	8.98693e+06	7.54479e+06	3.39841	0.00881037	up
Q61599	Rho GDP-dissociation inhibitor 2	Arhgdib	3.16868e+07	1.98745e+07	1.92362e+07	5.38802e+06	8.81788e+06	1.37012e+07	2.53689	0.0386275	up
O09158	Cytochrome P450 3A25	Cyp3a25	8.11552e+07	5.72603e+07	7.71818e+07	3.40373e+07	4.01542e+07	3.12024e+07	2.04563	0.00945096	up
Q62086	Serum paraoxonase/arylesterase 2	Pon2	1.98479e+07	1.38681e+07	1.7451e+07	8.3094e+06	6.52927e+06	6.36289e+06	2.41336	0.00564887	up
B2RSV4	Splicing factor 3b, subunit 3	Sf3b3	2.6028e+07	5.80228e+07	5.32309e+07	1.71617e+07	1.14221e+07	1.84329e+07	2.91985	0.0418981	up
Q3UYQ4	Uncharacterized protein	Api5	1.00456e+07	9.64091e+06	8.45113e+06	2.83255e+06	0	4.84848e+06	2.44217	0.0107373	up
D3Z5I1	Zinc finger CCCH-type antiviral protein 1	Zc3hav1	4.52531e+06	3.9261e+06	0	1.884e+06	411505	414032	4.6787	0.0158304	up
Q3UPA1	Uncharacterized protein	Gna11	1.69508e+07	2.03475e+07	2.52251e+07	7.92691e+06	172005	6.93306e+06	4.15936	0.00982385	up
P13634	Carbonic anhydrase 1	Ca1	2.7663e+07	2.82633e+07	2.9767e+07	9.2401e+06	1.84161e+07	1.43825e+07	2.03844	0.00594915	up
Q9CW47	Uncharacterized protein (Fragment)	Lcat	8.7603e+06	1.41672e+07	1.35968e+07	1.65651e+06	4.26207e+06	2.91065e+06	4.13674	0.00787794	up
Q99KI3	ER membrane protein complex subunit 3	Emc3	3.85411e+06	4.65726e+06	5.94175e+06	0	0	0	Inf	0	up
P57784	U2 small nuclear ribonucleoprotein A	Snrpa1	0	3.78304e+06	4.18127e+06	0	1.2892e+06	2.20087e+06	2.28199	0.0460511	up
Q8BLF1	Neutral cholesterol ester hydrolase 1	Nceh1	1.36292e+07	1.04557e+07	1.19685e+07	4.3957e+06	2.86262e+06	4.7808e+06	2.99469	0.00181605	up
Q8BGS2	BolA-like protein 2	Bola2	8.39179e+06	1.0152e+07	1.05713e+07	4.96956e+06	5.75932e+06	2.7075e+06	2.16689	0.00991445	up
Q9D710	Thioredoxin-related transmembrane protein 2	Tmx2	2.72124e+07	1.74519e+07	1.75498e+07	5.15285e+06	8.00107e+06	8.53359e+06	2.86866	0.0165455	up
Q8BFY6	Peflin	Pef1	1.39591e+07	1.96081e+07	2.05753e+07	6.8971e+06	6895342	7.46293e+06	2.54724	0.0327242	up
E9PYN1	Cell adhesion molecule 1	Cadm1	5.0436e+06	5.14523e+06	6.57831e+06	0	0	0	Inf	0	up
Q52L97	Importin subunit alpha	Kpna2	5.51594e+06	3.77641e+06	6.66343e+06	0	0	0	Inf	0	up
Q3U9K9	Trafficking protein particle complex subunit	Trappc3	1.37945e+07	1.1034e+07	1.40408e+07	5.47816e+06	4244819	7.98071e+06	2.19555	0.00848307	up
Q8CAK1	Putative transferase CAF17 homolog, mitochondrial	Iba57	5.38822e+06	3.36444e+06	5.02045e+06	0	0	0	Inf	0	up
Q3URR8	Uncharacterized protein	Nubpl	5.59184e+06	5.30879e+06	4.56866e+06	0	0	0	Inf	0	up
G5E8J3	WD repeat-containing protein 11	Wdr11	141556	209438	1.49404e+06	0	0	0	Inf	0	up
Q9DBG9	Tax1-binding protein 3	Tax1bp3	5.05155e+06	4.45065e+06	6.02095e+06	0	0	0	Inf	0	up
Q3UE37	Ubiquitin-conjugating enzyme E2 Z	Ube2z	3.88496e+06	2.68105e+06	2.6899e+06	1.34581e+06	0	987938	2.64408	0.0368047	up
Q9JJK2	LanC-like protein 2	Lancl2	1.69731e+06	1.4766e+06	1.46944e+06	0	0	0	Inf	0	up
A0A1S6GWH8	Nuclear cap-binding protein subunit 2	Ncbp2	3.78681e+06	4.09795e+06	3.65171e+06	0	0	0	Inf	0	up
J3QNW4	Trafficking protein particle complex subunit 13	Trappc13	3.6406e+06	3.62114e+06	3.84808e+06	0	0	0	Inf	0	up
Q3UJX2	DUF1716 domain-containing protein	Ctnnbl1	2.18179e+06	1.45941e+06	2.17795e+06	0	0	0	Inf	0	up
Q61553	Fascin	Fscn1	2.53957e+07	2.64741e+07	3.01396e+07	1.09187e+07	12768484	1.08459e+07	2.37481	0.000541605	up
Q059G7	Mitochondrial ribosomal protein S21	Mrps21	1.90037e+07	1.39097e+07	1.51927e+07	3.59154e+06	11304200	8.31653e+06	2.07244	0.0378676	up
E9QPU1	von Willebrand factor	Vwf	1.57543e+07	1.34373e+07	1.25248e+07	5.36399e+06	4887759	4.70743e+06	2.78869	0.000811411	up
Q91X51	Golgi reassembly-stacking protein 1	Gorasp1	3.51463e+06	3.65819e+06	6.71999e+06	0	0	0	Inf	0	up
Q9CR24	Nucleoside diphosphate-linked moiety X motif 8	Nudt8	2.67877e+06	2.56403e+06	2.7281e+06	0	0	0	Inf	0	up
Q9CQJ4	E3 ubiquitin-protein ligase RING2	Rnf2	9.81478e+06	9.38041e+06	1.14845e+07	0	0	0	Inf	0	up

## Sheet: Table S3
Table S3 Information for the three most significant modules in the PPI network.
MCODE_Module	Nodes
Cluster 1	Egfr, Tjp1, Lsr, Plin3, Plin2, H2-Ab1, Pck1, Cyp3a25, Itih1, Cyp2c70, Mbl1, Rbp4,
	Fth1, Pigr, Hp, Vwf, Lcat, Apob, Fgb, Tat, Orm1
Cluster 2	Xpo7, Larp4, Emc3, Tpr, Wibg, Sarnp, Ewsr, Luc712, Hnrnpdl, Eif4g1, Snrpa1,
	Srsf10, Ncbp2, Sf3b3, Ybx1
Cluster 3	Gadd45gip1, Mrps21, Mrpl46, Mrps25, Rsp15, Snrpa1, Fth1, Eef1a1, Eif2x3s,
	Impdh2, Rpl23a, Eif4g1, Cnbp, Ybx1, Eif2b4
